# Supplementary material for: 4-[2-(4-Bromo­phen­yl)hydrazinyl­idene]-3-methyl-5-oxo-4,5-dihydro-1H-pyrazole-1-carbothio­amide
Source: Acta Crystallogr Sect E Struct Rep Online. 2011 Sep 14;67(Pt 10):o2570. doi: 10.1107/S1600536811034726 (PMC3201347; doi:10.1107/S1600536811034726)
Supplement: Supplementary file 2 [file e-67-o2570-Isup2.hkl]

#
# h,k,l, Fc-squared, Fo-squared, sigma(Fo-squared) and status flag
#
data_I
_shelx_title ' mo_bk109_0m in C2/c   (RT)'
_shelx_refln_list_code          4
_shelx_F_calc_maximum      428.30
_exptl_crystal_F_000      1360.00
_reflns_d_resolution_high  0.7108
 
loop_
 _symmetry_equiv_pos_as_xyz
 'x, y, z'
 '-x, y, -z+1/2'
 'x+1/2, y+1/2, z'
 '-x+1/2, y+1/2, -z+1/2'
 '-x, -y, -z'
 'x, -y, z-1/2'
 '-x+1/2, -y+1/2, -z'
 'x+1/2, -y+1/2, z-1/2'
 
_cell_length_a    25.6080
_cell_length_b    11.6686
_cell_length_c     9.0823
_cell_angle_alpha  90.000
_cell_angle_beta   98.907
_cell_angle_gamma  90.000
 
_shelx_F_squared_multiplier     1.000
 
loop_
 _refln_index_h
 _refln_index_k
 _refln_index_l
 _refln_F_squared_calc
 _refln_F_squared_meas
 _refln_F_squared_sigma
 _refln_observed_status
   4   0   0    10268.43     6951.81    267.58 o
   6   0   0      134.02      167.97     13.65 o
   8   0   0    36440.87    34207.86   1299.26 o
  12   0   0     2569.17     2430.82     56.75 o
  14   0   0    16925.29    17157.95    371.59 o
  16   0   0      458.23      489.75     19.83 o
  18   0   0    13440.16    14007.78    305.30 o
  20   0   0      721.15      791.97     36.29 o
  22   0   0     5101.75     5340.47    122.30 o
  24   0   0     1483.40     1590.62    105.27 o
  26   0   0      843.59     1024.85     49.30 o
  28   0   0       82.36       55.08     25.02 o
  30   0   0       30.27        0.15     63.59 o
  32   0   0        2.55       30.70     46.04 o
  34   0   0        6.11       74.13     45.53 o
   3   1   0    12716.62    13561.22    363.67 o
   5   1   0    51367.32    50653.61   1361.46 o
   7   1   0     2193.87     1573.39     64.73 o
   9   1   0      941.34      843.78     33.96 o
  11   1   0      364.63      424.01     20.55 o
  13   1   0      354.87      517.51     20.38 o
  15   1   0    12287.47    12359.60    190.51 o
  17   1   0     1802.06     1979.07     35.12 o
  19   1   0     3067.25     3199.67     53.41 o
  21   1   0      866.57      868.13     24.09 o
  23   1   0     1000.91     1030.47     27.30 o
  25   1   0      460.26      516.83     23.97 o
  27   1   0      112.95      158.31     22.29 o
  29   1   0       67.47      100.09     19.20 o
  31   1   0        0.19       32.01     29.87 o
  33   1   0        3.33      -51.01     29.82 o
  35   1   0      127.12      123.61     35.32 o
   2   2   0      152.06      142.59      6.83 o
   4   2   0     1214.08     1310.16     41.70 o
   6   2   0     2832.59     2895.40    138.38 o
   8   2   0      601.39      639.52     54.06 o
  10   2   0       78.17       80.85     10.75 o
  12   2   0        0.59       16.12      6.00 o
  14   2   0      626.05      569.84     17.24 o
  16   2   0       33.63       33.59      6.27 o
  18   2   0     1877.70     2015.21     39.17 o
  20   2   0     1097.76     1245.95     32.25 o
  22   2   0      170.10      175.01     13.43 o
  24   2   0       26.60       38.53     13.85 o
  26   2   0       92.38      133.60     15.53 o
  28   2   0       51.30       84.04     18.63 o
  30   2   0      458.86      496.95     28.75 o
  32   2   0      174.11      209.39     35.05 o
  34   2   0       43.19       21.21     32.79 o
   1   3   0    38685.09    40816.56    894.27 o
   3   3   0    28394.72    31139.41    836.15 o
   5   3   0     6389.79     6764.73    206.03 o
   7   3   0    10399.22    10709.90    238.10 o
   9   3   0        8.99       13.16     11.99 o
  11   3   0     1059.92     1164.69     23.32 o
  13   3   0      170.74      120.01      8.13 o
  15   3   0     1065.24      959.91     31.29 o
  17   3   0     8997.51     9190.87    173.00 o
  19   3   0     2527.06     2436.68     46.85 o
  21   3   0     2464.74     2529.22     49.23 o
  23   3   0     1556.05     1506.31     34.31 o
  25   3   0     2533.89     2736.93     53.67 o
  27   3   0        6.46       18.00     15.08 o
  29   3   0        1.76        1.03     16.26 o
  31   3   0       58.90       33.92     29.44 o
  33   3   0      133.97      191.21     35.46 o
   0   4   0    76674.02    83089.29   3153.56 o
   2   4   0    12816.15    12936.83    247.45 o
   4   4   0    27210.51    29666.69    795.65 o
   6   4   0    17883.82    19119.65    513.61 o
   8   4   0     8139.95     8967.44    200.60 o
  10   4   0     1355.79     1480.85     31.07 o
  12   4   0     8699.61     9448.22    158.55 o
  14   4   0     6213.79     6207.98    106.22 o
  16   4   0     1986.02     1950.69     38.23 o
  18   4   0     4678.08     4505.42     79.72 o
  20   4   0     3046.11     3050.64     56.86 o
  22   4   0     3488.37     3437.63     64.05 o
  24   4   0       25.29       32.60     14.01 o
  26   4   0       73.69      103.94     15.97 o
  28   4   0      235.16      265.59     18.97 o
  30   4   0        2.48       -0.55     25.18 o
  32   4   0       38.00        3.91     53.09 o
  34   4   0        1.53       26.05     33.31 o
   1   5   0    12856.69    13487.00    258.33 o
   3   5   0      225.98      328.29      9.91 o
   5   5   0     1064.22     1043.49     26.77 o
   7   5   0     1153.12     1238.74     31.93 o
   9   5   0      125.14      145.16     17.10 o
  11   5   0       15.41       12.20      6.31 o
  13   5   0       37.27       40.78      7.64 o
  15   5   0      865.71      872.85     21.65 o
  17   5   0       18.32       13.88     10.13 o
  19   5   0      759.17      716.62     25.45 o
  21   5   0      630.86      609.42     23.28 o
  23   5   0      200.74      208.49     16.16 o
  25   5   0      261.65      253.64     17.69 o
  27   5   0       13.01        9.59     16.06 o
  29   5   0        1.06       10.28     28.67 o
  31   5   0        4.94       20.44     31.38 o
  33   5   0        8.95       16.17     31.10 o
   0   6   0    22231.66    22683.83    617.40 o
   2   6   0      855.40     1110.36     28.55 o
   4   6   0    17933.03    18538.30    410.92 o
   6   6   0      241.02      249.44      9.19 o
   8   6   0    12466.84    12928.35    239.64 o
  10   6   0      560.50      476.30     14.86 o
  12   6   0      204.11      256.44     11.33 o
  14   6   0      899.70      902.36     23.92 o
  16   6   0     1213.59     1202.05     27.81 o
  18   6   0     5965.80     5996.33    104.59 o
  20   6   0       15.69       28.78     12.34 o
  22   6   0     3076.62     3084.98     71.48 o
  24   6   0      171.68      182.61     16.66 o
  26   6   0       86.88      103.87     22.51 o
  28   6   0       13.25       51.46     22.80 o
  30   6   0       43.30       76.70     24.97 o
  32   6   0        0.40      -32.49     31.65 o
   1   7   0    15108.39    15479.98    266.83 o
   3   7   0    11648.38    11252.45    175.17 o
   5   7   0     7764.31     7644.97    118.35 o
   7   7   0     3892.64     3755.17     72.88 o
   9   7   0      133.12      106.90      8.10 o
  11   7   0       73.59       69.48      8.47 o
  13   7   0       73.24       59.45      8.97 o
  15   7   0     1233.69     1306.30     40.97 o
  17   7   0     3171.93     3150.88     58.64 o
  19   7   0     2322.29     2389.86     47.79 o
  21   7   0      166.50      199.76     15.70 o
  23   7   0     2238.45     2135.20     70.02 o
  25   7   0     1133.27     1019.12     40.17 o
  27   7   0        5.13       19.10     29.50 o
  29   7   0       25.09        6.95     30.34 o
  31   7   0        9.16        8.47     44.48 o
   0   8   0    14816.15    14602.35    392.77 o
   2   8   0    10122.05    10106.16    155.97 o
   4   8   0     3023.34     3235.41     57.84 o
   6   8   0     3134.43     3254.62     58.28 o
   8   8   0      134.16      144.80      8.29 o
  10   8   0      152.28      140.13      9.55 o
  12   8   0     2030.64     2008.19     38.86 o
  14   8   0      147.18      175.55     11.66 o
  16   8   0     2078.47     2054.01     41.13 o
  18   8   0      905.64      898.84     28.60 o
  20   8   0      720.24      764.20     27.14 o
  22   8   0       28.28      -15.86     25.86 o
  24   8   0      641.19      570.12     39.95 o
  26   8   0        1.65       20.75     43.96 o
  28   8   0      230.78      144.92     33.56 o
  30   8   0        0.34       13.02     33.14 o
   1   9   0      209.09      283.80      9.28 o
   3   9   0      110.38      120.39      9.61 o
   5   9   0     1299.26     1213.19     24.05 o
   7   9   0       56.81       60.46      9.66 o
   9   9   0     3094.19     3033.50     61.85 o
  11   9   0      541.88      554.48     25.09 o
  13   9   0       20.73       24.85     18.33 o
  15   9   0      674.86      692.01     24.35 o
  17   9   0      456.56      373.57     50.01 o
  19   9   0      163.42      170.37     28.84 o
  21   9   0      151.57       97.58     30.06 o
  23   9   0        5.99      -46.79     28.88 o
  25   9   0      115.79       21.24     31.77 o
  27   9   0       17.85       -0.53     33.04 o
  29   9   0      118.01       94.66     34.04 o
   0  10   0    16343.44    16861.55    667.33 o
   2  10   0     2804.52     2665.37     68.63 o
   4  10   0       48.88       50.48     14.37 o
   6  10   0     1203.11     1061.55     36.57 o
   8  10   0      448.05      398.81     25.96 o
  10  10   0      478.06      419.81     27.19 o
  12  10   0     1017.37     1045.87     65.47 o
  14  10   0       22.93       12.94     21.43 o
  16  10   0        6.38        6.68     23.87 o
  18  10   0     1536.34     1628.69     63.82 o
  20  10   0        9.05        2.64     28.31 o
  22  10   0      551.19      543.93     39.65 o
  24  10   0      147.74      163.96     33.61 o
  26  10   0      136.99       98.47     35.03 o
  28  10   0       29.50       14.15     35.76 o
   1  11   0      399.99      454.64     33.18 o
   3  11   0     7328.37     7508.91    218.43 o
   5  11   0     1382.65     1332.51     87.08 o
   7  11   0     1019.39     1024.41     70.55 o
   9  11   0      173.53      205.16     23.01 o
  11  11   0       27.21       13.66     20.16 o
  13  11   0       68.82       94.93     23.60 o
  15  11   0      555.62      573.76     89.12 o
  17  11   0     1492.69     1589.01     63.36 o
  19  11   0      431.89      477.45     37.17 o
  21  11   0      470.97      488.70     40.08 o
  23  11   0      170.56      112.72     57.45 o
  25  11   0       53.04       88.28     40.60 o
   0  12   0       95.93       29.41     40.70 o
   2  12   0     3937.84     4235.28    132.49 o
   4  12   0       21.92       94.42     42.37 o
   6  12   0      849.46      992.85     72.16 o
   8  12   0      101.25       84.32     45.40 o
  10  12   0       78.35       69.29     46.40 o
  12  12   0     1204.42     1332.67     89.59 o
  14  12   0       72.31       61.08     50.06 o
  16  12   0      440.05      567.32     67.91 o
  18  12   0       19.11      -22.37     53.91 o
  20  12   0      368.45      340.39     37.73 o
  22  12   0        2.57      -11.89     32.20 o
  24  12   0       92.36      113.13     35.82 o
   1  13   0      162.76      129.70     33.02 o
   3  13   0      150.87       80.18     46.87 o
   5  13   0       66.00      102.90     47.90 o
   7  13   0       62.72       21.64     46.85 o
   9  13   0        1.85        6.00     46.76 o
  11  13   0       37.57       22.21     49.21 o
  13  13   0       87.45       30.13     52.93 o
  15  13   0        7.90        0.64     49.66 o
  17  13   0       73.78      123.98     60.24 o
  19  13   0       37.00      -45.77     56.85 o
  21  13   0        0.60       -2.15     55.44 o
   0  14   0      360.54      328.83     55.66 o
   2  14   0      516.13      392.35     61.54 o
   4  14   0      263.57      206.80     54.57 o
   6  14   0     1689.82     1605.92    110.99 o
   8  14   0       10.28       78.68     52.21 o
  10  14   0      149.57      107.40     55.88 o
  12  14   0      270.31      282.94     62.53 o
  14  14   0       14.75      -48.95     51.74 o
  16  14   0       99.74      113.12     62.84 o
  18  14   0      120.53      171.93     65.32 o
   3  15   0      202.95      265.67     60.89 o
   5  15   0       96.16       70.79     58.41 o
   7  15   0      129.20      132.01     57.39 o
   9  15   0       31.63       83.39     57.75 o
  11  15   0       34.96     -107.05     56.90 o
  13  15   0        1.41        4.87     61.89 o
   4  16   0       50.81       64.59     59.56 o
   6  16   0       47.10       85.45     60.93 o
 -35   1   1       41.87       90.30     33.95 o
 -33   1   1       43.96       36.36     22.40 o
 -31   1   1      202.09      255.06     22.99 o
 -29   1   1       98.90      111.13     19.11 o
 -27   1   1        7.17       21.81     16.91 o
 -25   1   1      211.69      226.91     17.59 o
 -23   1   1      506.64      574.79     19.50 o
 -21   1   1        2.43       23.97     11.48 o
 -19   1   1       14.79       11.49      7.97 o
 -17   1   1     3196.63     3179.07     58.28 o
 -15   1   1     7726.50     7669.31    144.77 o
 -13   1   1     5303.54     5217.00     88.96 o
 -11   1   1     9973.38     9583.65    175.58 o
  -7   1   1   183443.05   163675.47  13353.01 o
  -5   1   1     1048.97      605.47     25.72 o
  -3   1   1       33.17       -1.21      0.61 o
  -1   1   1     2554.48     1311.01     51.25 o
   1   1   1    69906.93    75038.91   2846.48 o
   3   1   1    40381.88    40580.82   1297.15 o
   5   1   1    10702.50    10569.89    285.05 o
   7   1   1    35357.62    34792.40    767.42 o
   9   1   1     6823.64     7221.80    200.25 o
  11   1   1    34594.92    34916.13    671.81 o
  13   1   1      109.19      177.52      9.86 o
  15   1   1     3362.66     3184.65     57.02 o
  17   1   1      710.47      902.24     22.83 o
  19   1   1      167.57      215.32     13.59 o
  21   1   1      194.93      215.20     12.07 o
  23   1   1        6.77        5.54     12.19 o
  25   1   1     1491.93     1600.55     41.26 o
  27   1   1      232.40      293.13     53.33 o
  29   1   1      778.49      793.54     60.97 o
  31   1   1        7.11       32.33     31.47 o
  33   1   1      249.67      257.74     37.90 o
 -34   2   1       73.22       93.80     23.39 o
 -32   2   1      424.01      430.32     26.12 o
 -30   2   1      122.53      145.26     20.89 o
 -28   2   1      105.60      133.82     18.61 o
 -26   2   1       65.61       83.55     14.78 o
 -24   2   1      616.50      607.31     20.23 o
 -22   2   1      115.87      128.41     12.62 o
 -20   2   1      865.88      941.17     24.59 o
 -18   2   1     8579.66     8929.66    167.96 o
 -16   2   1     1145.99     1157.43     24.88 o
 -14   2   1    24401.84    23957.71    440.51 o
 -12   2   1     8163.79     8356.31    155.43 o
 -10   2   1    32747.84    32989.09    603.63 o
  -8   2   1     2745.09     2334.96     57.78 o
  -6   2   1    24122.83    23135.75   2124.25 o
  -4   2   1    17321.62    19365.01    735.24 o
  -2   2   1    14091.99    15733.14    598.46 o
   0   2   1     1747.83     1921.30     76.13 o
   2   2   1      260.88      262.90      8.57 o
   4   2   1    52932.39    51486.63   2382.24 o
   6   2   1    14150.66    13899.81    308.72 o
   8   2   1    71773.53    68793.79   2094.69 o
  10   2   1     5335.62     5341.30    121.76 o
  12   2   1    30136.15    30686.33    591.20 o
  14   2   1    10424.15    10661.11    164.87 o
  16   2   1     3273.79     3321.35     54.74 o
  18   2   1      114.14       84.19     13.25 o
  20   2   1      201.39      164.88     11.03 o
  22   2   1      334.32      284.87     15.29 o
  24   2   1      488.85      447.42     21.59 o
  26   2   1     1806.28     1950.66    129.29 o
  28   2   1     1116.11     1131.76     42.02 o
  30   2   1      309.63      358.92     36.17 o
  32   2   1        5.75       59.51     31.40 o
  34   2   1      244.52      193.08     37.41 o
 -35   3   1       32.20       78.04     34.91 o
 -33   3   1        8.15       10.42     31.27 o
 -31   3   1       51.66       67.94     20.82 o
 -29   3   1      293.24      284.46     21.74 o
 -27   3   1      499.69      505.10     20.63 o
 -25   3   1        3.60      -16.28     18.36 o
 -23   3   1       15.51       12.09     16.51 o
 -21   3   1       51.73       44.20     11.49 o
 -19   3   1      181.33      158.50     22.16 o
 -17   3   1     1516.49     1441.56     38.49 o
 -15   3   1     3643.85     3555.96     72.89 o
 -13   3   1     1743.79     1703.54     32.19 o
 -11   3   1     7167.97     7094.99    132.36 o
  -9   3   1     5251.96     5036.77     84.99 o
  -7   3   1    10702.93    10591.59    235.54 o
  -5   3   1      467.36      588.14     33.97 o
  -3   3   1      443.54      539.22     25.23 o
  -1   3   1     4730.73     5247.23    202.02 o
   1   3   1     1965.68     2078.00     52.12 o
   3   3   1     8755.99     9703.62    186.10 o
   5   3   1    23954.65    25566.44    686.21 o
   7   3   1     6239.65     6916.60    192.11 o
   9   3   1     9589.51     9805.72    219.64 o
  11   3   1     2923.90     2823.73     67.42 o
  13   3   1     3738.83     3874.58     62.19 o
  15   3   1      303.23      294.49     10.57 o
  17   3   1        0.76        6.86      7.86 o
  19   3   1        8.79       18.20     10.75 o
  21   3   1      820.27      800.86     27.82 o
  23   3   1     1957.54     2003.70     42.00 o
  25   3   1       54.77       72.59     19.66 o
  27   3   1       11.66       33.41     20.16 o
  29   3   1      291.87      345.57     27.16 o
  31   3   1        3.23       80.59     31.51 o
  33   3   1      117.47      100.44     34.30 o
 -34   4   1       10.33      -13.96     31.32 o
 -32   4   1       13.52       43.82     22.12 o
 -30   4   1        0.18        9.66     24.28 o
 -28   4   1      363.92      394.00     20.55 o
 -26   4   1       67.79       76.18     15.44 o
 -24   4   1      226.34      227.64     16.87 o
 -22   4   1     1315.81     1335.05     31.90 o
 -20   4   1      521.47      524.25     18.15 o
 -18   4   1     1044.07     1095.05     37.37 o
 -16   4   1      530.73      570.59     20.52 o
 -14   4   1     5848.96     6074.91    103.70 o
 -12   4   1     2054.65     2041.23     37.41 o
 -10   4   1     8538.27     8848.78    148.07 o
  -8   4   1      188.38      170.74      6.63 o
  -6   4   1     8477.46     8748.80    236.39 o
  -4   4   1       31.98       43.89      4.60 o
   0   4   1     9175.63    10156.99    196.01 o
   2   4   1      381.73      405.89     10.88 o
   4   4   1    10542.97    10796.32    357.31 o
   6   4   1     4065.54     4864.20    136.56 o
   8   4   1     7092.07     7447.58    202.88 o
  10   4   1     4385.89     4906.99    112.57 o
  12   4   1     6801.49     6721.83    116.43 o
  14   4   1     1541.94     1675.06     30.24 o
  16   4   1     4558.46     4640.94     74.63 o
  18   4   1       68.11       63.17     10.94 o
  20   4   1      210.70      212.57     14.03 o
  22   4   1      735.47      720.58     23.09 o
  24   4   1       14.23        8.13     18.90 o
  26   4   1       74.49       84.93     21.37 o
  28   4   1       24.21      -10.26     21.38 o
  30   4   1       83.87      130.35     25.40 o
  32   4   1        1.61       39.24     33.00 o
 -33   5   1       25.81       53.36     50.36 o
 -31   5   1        2.30       20.42     18.78 o
 -29   5   1      215.18      216.00     19.75 o
 -27   5   1        4.63       16.08     15.73 o
 -25   5   1      484.04      524.01     21.07 o
 -23   5   1       52.63       42.41     13.77 o
 -21   5   1      343.57      379.37     19.15 o
 -19   5   1      245.42      267.49     22.00 o
 -17   5   1     2900.21     2876.46     56.30 o
 -15   5   1     5391.53     5448.59     94.04 o
 -13   5   1     6613.83     6573.25    111.65 o
 -11   5   1    32345.77    33758.32    619.02 o
  -9   5   1     3521.48     3443.19     59.40 o
  -7   5   1    11595.22    11460.94    210.29 o
  -5   5   1       69.86      117.26      5.28 o
  -3   5   1     1206.84     1143.60     28.65 o
  -1   5   1       22.94       51.24      4.80 o
   1   5   1       65.08       26.07      7.69 o
   3   5   1     5007.81     4409.79     77.45 o
   5   5   1    47619.70    52782.02   1019.97 o
   7   5   1    31399.84    32497.44    624.93 o
   9   5   1     4777.11     4811.49    109.04 o
  11   5   1    26269.34    26458.68    403.66 o
  13   5   1     1315.10     1119.68     22.04 o
  15   5   1     7106.36     6913.10    118.39 o
  17   5   1      109.37      106.19     11.10 o
  19   5   1      180.46      177.96     13.70 o
  21   5   1       71.29       76.94     16.33 o
  23   5   1      137.86      171.86     21.29 o
  25   5   1      225.99      241.87     23.78 o
  27   5   1       56.40       42.56     44.30 o
  29   5   1      824.14      790.59     47.80 o
  31   5   1       12.67       17.70     24.14 o
  33   5   1      262.62      267.59     30.03 o
 -32   6   1       74.68       76.89     38.66 o
 -30   6   1      251.44      249.83     24.21 o
 -28   6   1       45.56       58.49     20.52 o
 -26   6   1      533.55      546.83     24.67 o
 -24   6   1       78.35       76.24     15.64 o
 -22   6   1      180.74      158.87     14.86 o
 -20   6   1      356.98      369.11     16.79 o
 -18   6   1      671.16      635.46     19.65 o
 -16   6   1     3092.09     3085.45     56.53 o
 -14   6   1     5741.87     5562.03     95.97 o
 -12   6   1     2292.95     2123.66     39.50 o
 -10   6   1     4109.95     3794.06     72.39 o
  -8   6   1    11066.40    11172.55    186.35 o
  -6   6   1     6989.95     7489.34    125.49 o
  -4   6   1       79.02      154.83      7.76 o
  -2   6   1      322.29      432.52      9.90 o
   0   6   1     1201.62     1528.97     26.04 o
   2   6   1    12802.21    14022.50    271.16 o
   4   6   1     8425.35     7965.54    249.49 o
   6   6   1     4691.89     4181.51     83.45 o
   8   6   1    11441.24    11653.09    226.45 o
  10   6   1    10039.13    10335.72    173.03 o
  12   6   1     4030.41     3873.45     67.46 o
  14   6   1     2468.96     2617.22     48.79 o
  16   6   1     1562.17     1454.71     31.75 o
  18   6   1     1485.16     1460.72     32.84 o
  20   6   1     1499.29     1485.11     47.53 o
  22   6   1      235.66      239.53     22.63 o
  24   6   1      878.99      804.56     63.52 o
  26   6   1      623.46      654.54     32.63 o
  28   6   1      370.66      417.18     29.38 o
  30   6   1      112.99      138.03     26.18 o
  32   6   1       52.20       77.98     26.67 o
 -31   7   1      109.52       98.44     34.80 o
 -29   7   1       69.56       89.08     22.79 o
 -27   7   1       47.65       37.95     19.85 o
 -25   7   1        0.26      -15.63     17.99 o
 -23   7   1      108.37      127.96     18.14 o
 -21   7   1      246.63      260.98     18.73 o
 -19   7   1      275.75      254.56     17.09 o
 -17   7   1        4.44       16.81     15.32 o
 -15   7   1       27.80       69.61     10.24 o
 -13   7   1      510.24      496.79     20.95 o
 -11   7   1      298.15      266.04     20.17 o
  -9   7   1     1678.02     1636.91     34.10 o
  -7   7   1      348.63      367.04     12.50 o
  -5   7   1      420.68      419.85     11.96 o
  -3   7   1     1502.35     1514.16     26.53 o
  -1   7   1      969.41      922.64     16.39 o
   1   7   1     3767.64     4150.61     60.82 o
   3   7   1        7.64       30.30      8.60 o
   5   7   1     6099.59     6500.88    112.41 o
   7   7   1       33.55       52.89      7.22 o
   9   7   1     2315.34     2326.88     33.75 o
  11   7   1     2219.54     2092.32     35.59 o
  13   7   1     3071.31     3331.65     60.36 o
  15   7   1     1611.16     1611.85     33.79 o
  17   7   1       79.83       65.42     16.58 o
  19   7   1      732.31      726.05     29.82 o
  21   7   1      322.49      288.09     35.08 o
  23   7   1        5.44      -21.61     20.55 o
  25   7   1       84.32       28.20     21.61 o
  27   7   1      359.69      357.17     28.23 o
  29   7   1        0.71       -0.86     24.20 o
  31   7   1       18.21       47.62     33.36 o
 -30   8   1        3.96       39.47     33.91 o
 -28   8   1       32.49       23.38     33.14 o
 -26   8   1       25.46      -35.83     19.72 o
 -24   8   1      518.60      499.67     24.84 o
 -22   8   1      706.02      708.47     26.98 o
 -20   8   1        2.11      -16.10     15.06 o
 -18   8   1      568.67      601.33     22.70 o
 -16   8   1       10.74       -7.39     12.47 o
 -14   8   1     3220.02     3239.19     65.89 o
 -12   8   1     1854.56     1994.76     43.46 o
 -10   8   1     3341.72     3229.81     64.86 o
  -8   8   1      794.05      834.53     27.74 o
  -6   8   1     1688.67     1632.29     32.59 o
  -4   8   1       89.11       98.26      6.87 o
  -2   8   1      582.98      579.14     15.09 o
   0   8   1      358.53      350.02      9.77 o
   2   8   1      468.37      477.99     14.32 o
   4   8   1     3329.96     3168.70     52.16 o
   6   8   1     1927.51     1837.13     29.68 o
   8   8   1     6684.87     6554.97     94.46 o
  10   8   1     1051.48      902.18     27.01 o
  12   8   1     4296.97     4207.92    100.24 o
  14   8   1       32.98       29.45     14.33 o
  16   8   1     3300.01     3179.42     79.63 o
  18   8   1       51.25       67.53     19.72 o
  20   8   1        7.84       10.44     19.65 o
  22   8   1      152.43       91.09     27.86 o
  24   8   1       26.68      -19.56     43.41 o
  26   8   1      798.68      695.81     43.95 o
  28   8   1        3.35       -8.69     31.66 o
  30   8   1      172.89      247.14     36.43 o
 -29   9   1       76.28       87.63     35.06 o
 -27   9   1        8.96      -14.53     30.69 o
 -25   9   1       40.22       42.13     33.40 o
 -23   9   1       35.08       23.82     18.62 o
 -21   9   1      236.30      214.74     19.92 o
 -19   9   1      213.20      235.09     18.46 o
 -17   9   1     2670.51     2579.00     56.56 o
 -15   9   1     1686.37     1604.07     50.45 o
 -13   9   1     1566.07     1589.57     37.75 o
 -11   9   1     1479.75     1410.99     57.03 o
  -9   9   1     5749.33     5643.03    108.70 o
  -7   9   1    10038.23    10296.32    192.93 o
  -5   9   1     1239.13     1087.26     25.20 o
  -3   9   1       82.34       85.80     10.47 o
  -1   9   1        8.98       19.42      7.81 o
   1   9   1     7069.50     7358.04    116.43 o
   3   9   1     5889.45     6164.19     98.33 o
   5   9   1     6028.62     5873.31    103.13 o
   7   9   1     2386.05     2373.42     51.93 o
   9   9   1     3890.05     3927.17     93.33 o
  11   9   1    10677.15    10656.09    240.84 o
  13   9   1       98.28      131.97     15.78 o
  15   9   1      528.06      527.63     24.37 o
  17   9   1     1010.82      946.86     45.96 o
  19   9   1       21.04       13.42     50.59 o
  21   9   1        2.15      -44.07     24.39 o
  23   9   1      314.58      295.22     34.77 o
  25   9   1      292.00      249.72     59.89 o
  27   9   1      216.82      193.17     38.61 o
  29   9   1       66.07       14.48     42.95 o
 -28  10   1        9.62      -35.21     74.81 o
 -26  10   1       72.83       62.89     33.84 o
 -24  10   1        1.11      -19.18     31.85 o
 -22  10   1      183.20      144.56     31.59 o
 -20  10   1      452.35      405.23     24.94 o
 -18  10   1        9.57       22.17     16.76 o
 -16  10   1     2072.57     2098.10     49.09 o
 -14  10   1      290.19      251.28     16.99 o
 -12  10   1     2542.74     2570.66     55.18 o
 -10  10   1      348.30      365.39     24.31 o
  -8  10   1      544.27      541.53     19.44 o
  -6  10   1      679.82      615.05     21.27 o
  -4  10   1     4758.30     4590.47     81.25 o
  -2  10   1     4188.14     4145.00     67.67 o
   0  10   1      179.76      183.44     14.46 o
   2  10   1      128.78      141.57     21.79 o
   4  10   1      247.34      339.13     36.87 o
   6  10   1     5365.92     5920.32    174.28 o
   8  10   1      919.83      911.11     38.74 o
  10  10   1     3884.60     3881.15    116.49 o
  12  10   1      172.52      196.37     33.69 o
  14  10   1     1533.10     1578.03     93.62 o
  16  10   1      111.50      130.31     26.11 o
  18  10   1        1.99      -40.80     24.77 o
  20  10   1      234.53      222.49     55.28 o
  22  10   1       60.77       48.22     30.12 o
  24  10   1      230.98      243.64     40.35 o
  26  10   1       52.84       69.55     32.88 o
 -25  11   1        1.10      -47.77     34.11 o
 -23  11   1       33.21       43.95     33.73 o
 -21  11   1       14.55       30.17     30.80 o
 -19  11   1       42.83       56.90     28.33 o
 -17  11   1       56.41       92.90     26.34 o
 -15  11   1       99.58      112.82     25.85 o
 -13  11   1      139.70      157.78     19.55 o
 -11  11   1        3.00        8.91     18.46 o
  -9  11   1      485.92      444.79     21.90 o
  -7  11   1     1253.96     1155.99     31.05 o
  -5  11   1       17.27        9.95     23.65 o
  -3  11   1       59.43       46.13     12.85 o
  -1  11   1       15.05       -1.87     23.51 o
   1  11   1      150.89       75.54     24.74 o
   3  11   1       91.37      113.70     27.35 o
   5  11   1      582.65      665.16     38.42 o
   7  11   1      337.96      204.40     41.86 o
   9  11   1       15.99       94.62     44.01 o
  11  11   1     1157.97     1076.56     80.78 o
  13  11   1      225.80      230.52     49.23 o
  15  11   1      278.10      263.16     44.92 o
  17  11   1       89.66       96.68     27.08 o
  19  11   1      185.91      153.76     48.04 o
  21  11   1       67.71       40.68     29.54 o
  23  11   1       21.13       32.42     31.64 o
  25  11   1        2.29      -54.28     32.83 o
 -24  12   1       45.34       48.68     35.03 o
 -22  12   1        5.14       24.03     33.37 o
 -20  12   1      217.11      210.14     34.65 o
 -18  12   1      120.23       50.98     30.76 o
 -16  12   1      342.91      321.65     32.55 o
 -14  12   1      509.69      489.15     35.19 o
 -12  12   1      736.44      748.23     46.34 o
 -10  12   1      653.81      683.39     67.32 o
  -8  12   1      454.58      426.11     53.49 o
  -6  12   1       79.52      111.63     43.17 o
  -4  12   1     1356.71     1396.82     91.78 o
  -2  12   1      239.13      223.84     30.95 o
   0  12   1        1.26       -4.01     26.82 o
   2  12   1      488.55      389.18     34.56 o
   4  12   1      439.40      428.66     36.11 o
   6  12   1      941.01      870.34     69.38 o
   8  12   1     1162.33     1131.04     81.32 o
  10  12   1     1633.54     1819.72    113.42 o
  12  12   1      771.75      720.95     68.57 o
  14  12   1      766.16      708.86     71.31 o
  16  12   1      182.47      155.99     56.19 o
  18  12   1       27.72       40.60     47.75 o
  20  12   1       12.81       11.43     51.46 o
  22  12   1       15.49       88.98     54.68 o
 -21  13   1        6.95      -29.41     52.67 o
 -19  13   1       34.46       54.37     57.65 o
 -17  13   1      331.10      362.60     64.19 o
 -15  13   1      259.68      229.67     58.75 o
 -13  13   1      755.79      834.92     74.83 o
 -11  13   1      420.16      398.58     56.00 o
  -9  13   1     1194.30     1324.01     97.52 o
  -7  13   1      144.24      140.05     48.77 o
  -5  13   1      195.66      211.88     48.84 o
  -3  13   1        8.58       28.47     43.90 o
  -1  13   1      102.14       98.20     42.03 o
   1  13   1      640.92      778.42     97.24 o
   3  13   1      355.60      416.99     57.30 o
   5  13   1     2230.90     2410.54    132.21 o
   7  13   1      462.53      533.16     60.56 o
   9  13   1     1592.57     1869.86    118.61 o
  11  13   1      760.49      849.45     78.84 o
  13  13   1      194.53      170.81     58.80 o
  15  13   1       13.67       46.92     54.53 o
  17  13   1      158.82      183.69     58.28 o
  19  13   1       38.85       74.40     55.87 o
  21  13   1        1.69       58.05     56.98 o
 -18  14   1        2.31      -18.61     58.91 o
 -16  14   1        7.88       85.11     59.26 o
 -14  14   1        0.81       -4.79     50.11 o
 -12  14   1      132.67       15.25     54.75 o
 -10  14   1       18.82      -28.47     50.69 o
  -8  14   1      182.31      257.79     55.59 o
  -6  14   1       23.22       28.81     49.96 o
  -4  14   1      113.72      133.48     52.23 o
  -2  14   1      136.26      190.83     52.73 o
   0  14   1        2.51       -2.44     46.80 o
   2  14   1      201.68      314.65     57.91 o
   4  14   1       67.14       83.04     54.01 o
   6  14   1      447.06      586.46     68.13 o
   8  14   1        2.47       16.34     48.42 o
  10  14   1       21.32       64.49     56.01 o
  12  14   1        5.98       59.39     57.05 o
  14  14   1      102.48      210.14     62.22 o
  16  14   1        1.70      -11.92     55.99 o
 -13  15   1      204.09       99.42     61.73 o
 -11  15   1       72.63       77.37     58.93 o
  -9  15   1        2.23      -45.87     53.86 o
  -7  15   1      187.96      186.11     58.42 o
  -5  15   1       75.84       41.65     54.67 o
  -3  15   1        5.81      -28.62     52.58 o
  -1  15   1      499.37      527.90     69.63 o
   3  15   1        0.34       22.76     58.35 o
   5  15   1       89.83      119.94     62.39 o
   7  15   1      154.82      141.55     61.08 o
   9  15   1        3.55      -42.22     55.47 o
  11  15   1      126.13       70.33     59.68 o
  13  15   1       58.36       46.90     59.63 o
  -6  16   1       11.04      -36.97     57.71 o
  -4  16   1      161.34      152.80     64.45 o
   6  16   1      213.40      347.43     68.30 o
 -36   0   2        0.48       12.98     72.89 o
 -34   0   2        4.98       35.12     58.21 o
 -32   0   2       16.65       23.27     28.65 o
 -30   0   2      171.49      151.21     29.82 o
 -28   0   2      525.88      619.73     36.74 o
 -26   0   2       24.21        3.59     22.87 o
 -24   0   2     2795.31     3056.85     91.03 o
 -22   0   2       43.47       30.60     17.57 o
 -20   0   2     3197.63     3176.56    142.54 o
 -18   0   2     1130.12     1136.86     33.24 o
 -16   0   2     2897.16     2742.55     97.50 o
 -14   0   2      144.08      135.03     21.06 o
 -12   0   2      176.77      239.27     20.34 o
  -8   0   2    17532.14    19675.26    747.74 o
  -4   0   2    71205.29    78713.55   2988.67 o
  -2   0   2    10768.57    10889.71    414.27 o
   0   0   2     2855.86     2580.57     71.30 o
   2   0   2    37070.25    36547.52   1389.36 o
   4   0   2     8613.13     8743.99    334.63 o
   6   0   2     5806.79     5620.34    156.16 o
   8   0   2     8024.37     8179.85    226.08 o
  10   0   2      354.69      347.21     18.04 o
  12   0   2    12192.90     6250.79    244.56 o
  14   0   2     5653.48     5220.97    211.25 o
  16   0   2     8232.27     7739.40    207.96 o
  18   0   2    11504.51    11501.03    306.26 o
  20   0   2     3711.62     3795.89    113.98 o
  22   0   2     3079.01     3311.75    102.77 o
  24   0   2        9.12      -16.48     21.67 o
  26   0   2      289.24      304.90     29.71 o
  28   0   2        5.61       17.74     41.60 o
  30   0   2       54.01      100.59     43.63 o
  32   0   2        6.38       16.40     41.94 o
  34   0   2       98.69       63.52     51.04 o
 -35   1   2        2.61       -3.29     22.66 o
 -33   1   2       15.09       21.26     32.67 o
 -31   1   2        1.53        7.28     22.07 o
 -29   1   2      149.48      159.71     22.09 o
 -27   1   2       16.92       40.57     17.18 o
 -25   1   2      761.24      793.17     33.14 o
 -23   1   2      172.61      173.32     13.85 o
 -21   1   2     3320.67     3257.76     59.86 o
 -19   1   2        7.24       17.64      9.08 o
 -17   1   2      148.42      160.54     11.23 o
 -15   1   2        0.71       -0.94      7.04 o
 -13   1   2      426.81      426.89     13.56 o
 -11   1   2    20499.74    21009.22    572.11 o
  -9   1   2    10529.34    10705.41    231.22 o
  -7   1   2      355.81      360.93     13.99 o
  -5   1   2     1608.91     1616.38     45.47 o
  -3   1   2    17110.22    18714.58    502.16 o
  -1   1   2    39098.04    39057.22    740.32 o
   1   1   2     7021.67     7507.87    295.86 o
   3   1   2      503.67      342.84     19.97 o
   5   1   2     7676.86     7975.10    179.43 o
   7   1   2     8851.93     9582.20    215.66 o
   9   1   2    13180.04    13462.30    302.39 o
  11   1   2     9241.82     9483.96    185.21 o
  13   1   2     4385.90     4546.34     91.76 o
  15   1   2     3527.31     3405.47     70.91 o
  17   1   2     2246.73     2215.93     35.28 o
  19   1   2     4523.30     4712.50     77.05 o
  21   1   2      687.21      693.07     43.91 o
  23   1   2     1054.12     1091.97     34.04 o
  25   1   2       16.74       51.93     19.96 o
  27   1   2      201.88      246.58     24.17 o
  29   1   2      475.83      404.53     37.63 o
  31   1   2       31.25       98.51     33.29 o
  33   1   2       34.49       36.49     33.39 o
 -34   2   2       44.94       77.24     22.10 o
 -32   2   2        0.42       23.60     20.51 o
 -30   2   2        5.87      -16.92     20.67 o
 -28   2   2       33.59       73.36     18.50 o
 -26   2   2      181.30      196.77     30.08 o
 -24   2   2       88.39      103.99     13.53 o
 -22   2   2       41.99       61.53     11.85 o
 -20   2   2       92.41      126.31     11.42 o
 -18   2   2       21.88       13.03      8.92 o
 -16   2   2       36.38       17.27      7.72 o
 -14   2   2     1950.58     1955.31     36.07 o
 -12   2   2      627.65      695.85     15.59 o
 -10   2   2      329.51      319.98     12.76 o
  -8   2   2      268.90      210.73     22.89 o
  -6   2   2     5464.69     6671.19    149.91 o
  -2   2   2       88.42       82.46      8.34 o
   0   2   2     3423.79     3411.29     92.85 o
   2   2   2       58.07      107.51     10.98 o
   4   2   2     2317.50     2287.48     91.30 o
   6   2   2        3.66       -0.82      3.58 o
   8   2   2     1333.90     1242.61     34.89 o
  10   2   2     1257.50     1461.11     32.86 o
  12   2   2     4054.15     4429.01     89.16 o
  14   2   2     1189.05     1379.74     33.16 o
  16   2   2       14.82       -1.81      6.69 o
  18   2   2      207.32      203.85     11.35 o
  20   2   2      370.65      386.16     18.81 o
  22   2   2      114.24      134.30     15.61 o
  24   2   2     1603.56     1647.31     50.73 o
  26   2   2       53.08       50.88     21.07 o
  28   2   2      178.39      159.80     23.78 o
  30   2   2        4.81       34.63     31.55 o
  32   2   2       45.97       64.49     33.76 o
  34   2   2        6.40       10.21     33.64 o
 -35   3   2       32.45       47.84     22.97 o
 -33   3   2        0.22       36.36     22.00 o
 -31   3   2       41.27       26.22     20.47 o
 -29   3   2      451.56      465.08     30.43 o
 -27   3   2       67.57       77.29     16.00 o
 -25   3   2      809.73      856.78     26.63 o
 -23   3   2      836.28      907.91     26.10 o
 -21   3   2     2816.52     2898.61     59.36 o
 -19   3   2      195.50      178.86     11.65 o
 -17   3   2     1329.73     1413.16     42.29 o
 -15   3   2      731.40      762.27     32.62 o
 -13   3   2     1146.07     1022.63     23.47 o
 -11   3   2    10359.46    10556.33    194.75 o
  -9   3   2      421.60      369.07     13.79 o
  -7   3   2    29428.15    30412.36    671.11 o
  -5   3   2     4216.61     4535.70    126.10 o
  -3   3   2    75537.71    82518.59   3136.84 o
  -1   3   2      170.57      151.15     15.04 o
   1   3   2    51845.25    52553.03    918.30 o
   3   3   2     2728.30     3007.20     68.69 o
   5   3   2    26988.51    27642.86    752.05 o
   7   3   2     1315.46     1333.22     36.63 o
   9   3   2     3113.98     3663.93     73.93 o
  11   3   2    21042.96    20513.80    396.39 o
  13   3   2     2645.95     2835.26     46.87 o
  15   3   2    10613.40    10382.05    137.31 o
  17   3   2     1992.46     1872.78     37.88 o
  19   3   2    17439.36    17344.48    337.80 o
  21   3   2      388.01      406.17     24.02 o
  23   3   2      706.73      744.50     34.83 o
  25   3   2      493.09      453.15     40.75 o
  27   3   2     1207.77     1285.63     59.38 o
  29   3   2       78.69       81.92     23.91 o
  31   3   2       97.07       73.42     42.88 o
  33   3   2       98.89       97.17     47.71 o
 -34   4   2       31.91       42.21     23.02 o
 -32   4   2        0.39       10.07     20.72 o
 -30   4   2        7.53       18.38     24.47 o
 -28   4   2      190.93      223.99     18.34 o
 -26   4   2      506.86      490.66     24.87 o
 -24   4   2      766.13      743.49     41.61 o
 -22   4   2      583.12      555.60     24.93 o
 -20   4   2      942.69      890.94     33.14 o
 -18   4   2     4448.13     4756.94     92.13 o
 -16   4   2       92.06       97.16     10.18 o
 -14   4   2       92.69      134.48      8.71 o
 -12   4   2     4427.04     4634.08     89.79 o
 -10   4   2    10435.38    10747.33    178.80 o
  -8   4   2     1316.28     1136.80     21.51 o
  -6   4   2    25803.02    26939.33    494.08 o
  -4   4   2    17924.85    17657.87    324.47 o
  -2   4   2    37889.77    38980.21   1101.86 o
   0   4   2    19496.04    20624.01    460.79 o
   2   4   2    15536.33    16442.36    364.12 o
   4   4   2    12573.27    13645.20    263.55 o
   6   4   2     1862.95     2473.78     50.89 o
   8   4   2     5974.65     6463.41    108.72 o
  10   4   2     4579.04     4392.42     69.72 o
  12   4   2     9253.87     9015.39    139.83 o
  14   4   2     6977.48     6935.94     92.93 o
  16   4   2    13347.00    13657.28    211.14 o
  18   4   2      794.27      771.61     25.79 o
  20   4   2      588.47      618.38     27.92 o
  22   4   2     1889.07     1947.10     67.18 o
  24   4   2      102.01      151.13     22.30 o
  26   4   2      307.20      318.38     26.16 o
  28   4   2       21.11       15.74     22.30 o
  30   4   2      178.28      240.33     46.04 o
  32   4   2        8.27       48.22     26.30 o
 -33   5   2       36.16       35.20     27.04 o
 -31   5   2       64.19       30.06     24.23 o
 -29   5   2        1.72       -1.02     19.87 o
 -27   5   2      112.28      147.34     19.11 o
 -25   5   2      135.58       96.82     18.45 o
 -23   5   2       37.62        7.10     13.43 o
 -21   5   2       10.48       -6.99     11.90 o
 -19   5   2      173.11      130.84     11.85 o
 -17   5   2       32.95       43.71     10.84 o
 -15   5   2      291.40      262.66     17.45 o
 -13   5   2      409.69      402.83     14.42 o
 -11   5   2      843.98      860.19     23.89 o
  -9   5   2       39.15       21.55      6.25 o
  -7   5   2      636.88      626.44     14.93 o
  -5   5   2    15017.12    15102.23    278.55 o
  -3   5   2       52.09       39.08      5.15 o
  -1   5   2     1693.54     1413.61     26.36 o
   1   5   2      246.54      285.09      7.67 o
   3   5   2        4.50       10.30      4.53 o
   5   5   2     1215.04     1324.02     26.04 o
   7   5   2     1857.01     1928.68     36.19 o
   9   5   2     3945.92     4366.99     69.40 o
  11   5   2       33.38       33.00      6.29 o
  13   5   2     2609.53     2512.11     43.07 o
  15   5   2      534.88      628.87     21.81 o
  17   5   2     1905.07     2013.77     57.47 o
  19   5   2      610.94      648.29     27.91 o
  21   5   2      324.21      370.91     24.02 o
  23   5   2       47.85       36.94     19.46 o
  25   5   2        0.41       22.10     20.52 o
  27   5   2       86.34       73.73     24.41 o
  29   5   2       42.98       63.90     24.89 o
  31   5   2       85.07      117.78     26.83 o
 -32   6   2        8.20       14.97     25.40 o
 -30   6   2      156.47      116.83     24.55 o
 -28   6   2      582.53      578.97     27.65 o
 -26   6   2       20.72        2.95     18.46 o
 -24   6   2     1104.28     1212.09     48.14 o
 -22   6   2       21.64       20.96     15.06 o
 -20   6   2      272.63      332.48     15.84 o
 -18   6   2      220.87      260.02     22.28 o
 -16   6   2      746.07      787.37     20.98 o
 -14   6   2     1776.47     1877.75     36.39 o
 -12   6   2       61.46       45.39      7.91 o
 -10   6   2     2405.85     2352.45     90.27 o
  -8   6   2       29.57       28.93     11.01 o
  -6   6   2     7184.54     7425.11    138.72 o
  -4   6   2       33.77       31.33      8.87 o
  -2   6   2    10785.57    10802.99    237.56 o
   0   6   2     1497.86     1452.73     21.86 o
   2   6   2     8150.91     8553.49    124.35 o
   4   6   2     4873.35     5417.07     79.84 o
   6   6   2     1496.92     1885.08     35.80 o
   8   6   2       12.55       26.25      7.10 o
  10   6   2     3323.96     3622.73     63.39 o
  12   6   2     3598.59     3457.86     61.22 o
  14   6   2      979.34      974.21     28.52 o
  16   6   2     4199.26     4092.00    105.94 o
  18   6   2      144.82      170.21     23.66 o
  20   6   2       44.63       29.50     17.31 o
  22   6   2      698.12      691.16     31.46 o
  24   6   2      190.20      173.95     31.82 o
  26   6   2      167.51      178.81     31.59 o
  28   6   2        8.04       45.85     25.54 o
  30   6   2        6.61       16.30     25.14 o
 -31   7   2       27.96       32.20     23.20 o
 -29   7   2      483.02      422.53     50.48 o
 -27   7   2       17.54        8.97     19.84 o
 -25   7   2      146.84      149.54     20.57 o
 -23   7   2      636.81      643.42     25.92 o
 -21   7   2      969.20     1028.01     32.03 o
 -19   7   2       60.55       74.47     14.49 o
 -17   7   2      197.05      220.33     14.80 o
 -15   7   2      200.37      219.74     19.42 o
 -13   7   2       92.98       96.90     11.14 o
 -11   7   2     2166.07     2201.66     51.22 o
  -9   7   2     3395.07     3187.48     70.85 o
  -7   7   2     5792.35     6056.50    103.34 o
  -5   7   2     9913.35    10341.84    192.45 o
  -3   7   2    11794.88    11454.89    192.39 o
  -1   7   2     9672.80     9575.16    128.09 o
   1   7   2     8763.40     8516.60    133.33 o
   3   7   2     1769.19     1640.63     26.95 o
   5   7   2     1396.12     1283.99     24.23 o
   7   7   2        4.12        5.12      6.64 o
   9   7   2       50.75       83.50      8.97 o
  11   7   2     3152.30     3075.15     51.22 o
  13   7   2     7475.09     7604.56    150.85 o
  15   7   2      736.68      755.78     34.35 o
  17   7   2     3865.88     3939.66    140.72 o
  19   7   2     7637.14     7454.38    173.47 o
  21   7   2      382.17      396.39     26.14 o
  23   7   2      430.59      404.40     27.52 o
  25   7   2      103.01      111.61     24.22 o
  27   7   2       47.80       46.73     24.59 o
  29   7   2       14.16       -2.21     25.16 o
 -30   8   2       45.88       20.17     23.75 o
 -28   8   2        1.44       -7.71     22.07 o
 -26   8   2       25.10       19.01     20.23 o
 -24   8   2      240.47      213.95     20.78 o
 -22   8   2      366.59      332.28     20.76 o
 -20   8   2       48.58       41.33     15.66 o
 -18   8   2      273.15      293.40     17.97 o
 -16   8   2      180.83      200.68     14.98 o
 -14   8   2      383.62      410.38     32.03 o
 -12   8   2      590.65      559.32     19.50 o
 -10   8   2     1484.41     1514.92     34.95 o
  -8   8   2     2255.01     2108.63     44.30 o
  -6   8   2     8729.23     8949.03    151.75 o
  -4   8   2     7965.05     7985.33    135.84 o
  -2   8   2     6763.19     6807.12    116.13 o
   0   8   2     3347.12     3244.80     53.06 o
   2   8   2       51.86       53.94      6.78 o
   4   8   2     1229.83     1264.77     24.49 o
   6   8   2      921.85      957.50     22.06 o
   8   8   2      412.96      475.45     13.89 o
  10   8   2     3083.92     3283.15     55.33 o
  12   8   2     2838.89     2914.41     72.41 o
  14   8   2     1938.07     2207.34     70.25 o
  16   8   2      345.60      406.22     32.62 o
  18   8   2     2320.00     2365.70     97.87 o
  20   8   2      277.65      293.03     23.58 o
  22   8   2      582.34      605.81     31.31 o
  24   8   2       40.36       28.21     22.82 o
  26   8   2        0.03       35.79     23.85 o
  28   8   2      181.82      207.12     28.03 o
 -29   9   2       34.38        2.83     23.88 o
 -27   9   2       80.75       40.80     22.41 o
 -25   9   2        9.57      -23.77     20.05 o
 -23   9   2        2.08       10.86     19.69 o
 -21   9   2       22.49       44.53     17.75 o
 -19   9   2      170.90      169.28     17.76 o
 -17   9   2        0.57        2.50     14.22 o
 -15   9   2      319.41      351.16     17.79 o
 -13   9   2     1586.84     1528.36     36.73 o
 -11   9   2     2020.03     2062.84     45.09 o
  -9   9   2      556.13      540.75     21.99 o
  -7   9   2      283.46      302.09     14.65 o
  -5   9   2     1750.45     1753.47     35.45 o
  -3   9   2     1356.25     1306.61     30.77 o
  -1   9   2       21.73       25.27      8.33 o
   1   9   2     4589.49     4415.16     79.15 o
   3   9   2     5276.95     5335.82     94.46 o
   5   9   2     3228.75     3398.76     70.18 o
   7   9   2      701.46      730.80     20.34 o
   9   9   2     5551.64     5533.36    111.61 o
  11   9   2      843.98      739.97     38.57 o
  13   9   2      774.62      869.96     31.99 o
  15   9   2       28.26       27.92     16.61 o
  17   9   2      709.08      732.11     30.69 o
  19   9   2      711.71      654.64     30.52 o
  21   9   2      192.01      184.63     24.29 o
  23   9   2      585.97      527.23     39.11 o
  25   9   2       27.22      -27.06     31.05 o
  27   9   2       83.93      100.06     34.34 o
 -28  10   2      113.22      119.42     42.71 o
 -26  10   2       12.58      -21.78     38.49 o
 -24  10   2      240.14      236.07     23.59 o
 -22  10   2       53.34       74.06     20.11 o
 -20  10   2       23.10       28.09     17.73 o
 -18  10   2      499.35      525.33     23.08 o
 -16  10   2       16.59       21.87     15.09 o
 -14  10   2       30.90       38.93     14.10 o
 -12  10   2      260.14      249.33     17.78 o
 -10  10   2      166.63      152.82     14.07 o
  -8  10   2      484.21      467.25     20.15 o
  -6  10   2    10038.12     9814.70    184.65 o
  -4  10   2     3597.40     3535.30     64.54 o
  -2  10   2      112.68       95.19      9.97 o
   0  10   2     1397.98     1271.45     29.38 o
   2  10   2     2076.47     1859.83     38.51 o
   4  10   2     3606.53     3408.71     71.40 o
   6  10   2      727.49      652.39     27.80 o
   8  10   2       32.89       23.44     14.39 o
  10  10   2      906.36      831.97     46.26 o
  12  10   2     1766.01     1932.75     67.14 o
  14  10   2      130.52      137.62     17.83 o
  16  10   2     1354.41     1373.84     65.26 o
  18  10   2      578.76      514.42     36.25 o
  20  10   2      848.10      770.09     89.04 o
  22  10   2      317.23      310.25     34.83 o
  24  10   2      134.09      168.65     44.26 o
  26  10   2        8.09       -6.69     32.80 o
 -25  11   2        4.00       31.12     35.35 o
 -23  11   2      527.91      572.56     36.22 o
 -21  11   2      170.49      188.86     24.57 o
 -19  11   2      142.14      166.84     25.69 o
 -17  11   2       10.62       20.98     17.12 o
 -15  11   2       37.90       34.41     16.17 o
 -13  11   2      448.60      409.53     26.33 o
 -11  11   2        6.74       -2.40     13.93 o
  -9  11   2     5007.31     5121.32    100.47 o
  -7  11   2      226.96      171.88     15.01 o
  -5  11   2      208.31      230.96     15.78 o
  -3  11   2     3302.45     3217.96     55.03 o
  -1  11   2     4025.83     4057.26     74.86 o
   1  11   2     1077.43      991.42     26.15 o
   3  11   2     1426.47     1480.28     38.67 o
   5  11   2      191.61      169.93     18.09 o
   7  11   2      122.09       65.33     42.95 o
   9  11   2      828.00      944.89     72.39 o
  11  11   2     1025.78     1075.92     80.06 o
  13  11   2     2272.90     2407.34    128.39 o
  15  11   2      838.73      993.61     77.06 o
  17  11   2     1272.42     1641.20    106.65 o
  19  11   2      277.52      279.99     52.53 o
  21  11   2      468.92      503.50     62.37 o
  23  11   2       54.10      115.59     49.10 o
 -24  12   2        1.82       -9.49     58.85 o
 -22  12   2      102.94       83.08     58.44 o
 -20  12   2       49.86       43.34     32.05 o
 -18  12   2      218.17      226.87     37.11 o
 -16  12   2        5.56        5.29     17.38 o
 -14  12   2        2.33       21.84     16.99 o
 -12  12   2      336.00      299.50     24.00 o
 -10  12   2       56.93       70.69     15.88 o
  -8  12   2     1597.60     1510.10     38.79 o
  -6  12   2       11.75       33.61     14.42 o
  -4  12   2     1737.76     1740.80     50.70 o
  -2  12   2      438.67      513.51     51.03 o
   0  12   2      408.21      437.68     35.75 o
   2  12   2        4.90      -10.45     54.95 o
   4  12   2        6.70       -8.32     26.47 o
   6  12   2      670.59      693.92     65.18 o
   8  12   2      109.51      179.58     45.86 o
  10  12   2      364.32      528.12     58.23 o
  12  12   2      474.24      610.15     65.04 o
  14  12   2      547.01      689.67     65.81 o
  16  12   2      155.01      190.51     55.78 o
  18  12   2      149.82      153.35     56.47 o
  20  12   2       48.09       30.25     49.20 o
  22  12   2       55.58      103.72     54.05 o
 -21  13   2       20.74      -15.05     40.89 o
 -19  13   2        0.36      -46.69     30.62 o
 -17  13   2        5.36        5.10     30.50 o
 -15  13   2        2.73       17.82     27.15 o
 -13  13   2       17.38       32.82     51.47 o
 -11  13   2        8.56       36.05     48.75 o
  -9  13   2       41.84       15.75     46.90 o
  -7  13   2       11.12        6.53     41.51 o
  -5  13   2      189.49      191.53     49.60 o
  -3  13   2      130.19      120.76     44.79 o
  -1  13   2       62.95       69.39     42.75 o
   1  13   2      454.86      369.29     36.67 o
   3  13   2      104.16       89.08     32.47 o
   5  13   2      135.08      120.81     49.16 o
   7  13   2      282.25      337.78     55.94 o
   9  13   2       66.68       -6.47     48.49 o
  11  13   2        1.86       -0.46     49.94 o
  13  13   2       37.80      107.45     49.56 o
  15  13   2       10.82       40.16     54.57 o
  17  13   2        6.84      118.22     58.37 o
  19  13   2       61.20       19.36     55.30 o
 -18  14   2      116.10       67.60     60.74 o
 -16  14   2        4.10        4.62     57.20 o
 -14  14   2       67.77       59.44     57.46 o
 -12  14   2      389.28      376.44     63.46 o
 -10  14   2      152.36       99.34     53.56 o
  -8  14   2       79.04       30.05     50.68 o
  -6  14   2      293.48      231.59     55.60 o
  -4  14   2      382.20      238.33     55.37 o
  -2  14   2      304.60      250.71     54.28 o
   0  14   2     1625.08     1666.89    106.48 o
   2  14   2      218.94      149.64     55.57 o
   4  14   2      518.17      473.73     64.65 o
   6  14   2       90.12      125.99     53.34 o
   8  14   2        4.79      -20.04     49.41 o
  10  14   2       17.01       29.39     52.25 o
  12  14   2      176.92      228.31     59.19 o
  14  14   2      242.07      323.96     61.32 o
  16  14   2      394.78      370.32     70.26 o
 -13  15   2      134.53       90.03     60.65 o
 -11  15   2       17.84      -52.83     55.05 o
  -9  15   2      226.30      186.64     59.11 o
  -7  15   2      117.46      182.72     57.39 o
  -5  15   2     1082.10     1170.38     87.07 o
  -3  15   2       25.44      -25.32     51.92 o
  -1  15   2      430.24      346.11     61.72 o
   5  15   2      246.82      250.13     58.52 o
   7  15   2       34.11       63.40     54.14 o
   9  15   2       80.52       81.92     57.57 o
  11  15   2       13.11      -23.03     55.89 o
  -6  16   2       58.25       58.30     58.64 o
  -4  16   2       28.56        7.24     57.81 o
  -2  16   2       63.29      156.79     61.13 o
 -35   1   3       35.54       44.98     22.10 o
 -33   1   3       24.82       40.35     21.56 o
 -31   1   3      116.66       91.42     20.88 o
 -29   1   3      174.44      209.66     20.19 o
 -27   1   3       75.02       65.97     17.47 o
 -25   1   3        1.68       -1.96     14.51 o
 -23   1   3        2.70       -1.34     13.14 o
 -21   1   3     1437.08     1430.09     32.34 o
 -19   1   3      227.34      228.96     11.92 o
 -17   1   3     3784.03     3486.53     71.37 o
 -15   1   3     1016.05     1084.65     31.06 o
 -13   1   3    55227.83    60184.09    992.47 o
 -11   1   3     1334.23     1327.71     24.39 o
  -9   1   3     1138.77      986.45     18.16 o
  -7   1   3       48.71       78.40     11.98 o
  -5   1   3     1092.89     1392.51     40.80 o
  -3   1   3    16172.00    17986.02    343.74 o
  -1   1   3     1918.35     1751.04     31.47 o
   1   1   3    38996.96    38354.79   1028.03 o
   3   1   3     2581.66     2663.99     61.23 o
   5   1   3    59980.30    59575.14    982.89 o
   7   1   3      473.01      789.66     17.59 o
   9   1   3    10609.60     9555.87    147.22 o
  11   1   3     2754.30     2898.60     51.82 o
  13   1   3     4285.05     4284.03     74.92 o
  15   1   3      349.25      315.40     16.82 o
  17   1   3      330.31      355.38     13.34 o
  19   1   3     2500.55     2376.02     55.31 o
  21   1   3      250.46      217.91     24.09 o
  23   1   3     3769.39     3852.48    110.80 o
  25   1   3       23.26       22.02     17.94 o
  27   1   3     1123.01     1084.89     43.16 o
  29   1   3       63.44       48.62     39.53 o
  31   1   3      203.60      203.26     35.39 o
  33   1   3        1.12        0.88     33.25 o
 -34   2   3        1.71       -9.62     22.06 o
 -32   2   3       19.34       44.03     21.02 o
 -30   2   3      109.02      103.17     20.26 o
 -28   2   3       77.17       94.53     27.25 o
 -26   2   3      145.50      104.78     25.43 o
 -24   2   3      494.21      454.60     18.34 o
 -22   2   3      160.49      137.89     14.87 o
 -20   2   3     1362.42     1321.65     52.61 o
 -18   2   3     3893.01     3900.64     68.56 o
 -16   2   3     6006.99     6000.61    137.12 o
 -14   2   3      682.47      659.52     22.49 o
 -12   2   3     7594.21     7929.43    132.77 o
 -10   2   3      708.49      578.79     12.67 o
  -8   2   3      312.10      301.56      7.43 o
  -6   2   3     1064.39     1242.67     36.72 o
  -2   2   3     3182.86     3351.57     91.14 o
   0   2   3     8804.57     8584.61    190.98 o
   2   2   3    45981.29    46728.23   1271.56 o
   4   2   3    23223.39    22916.25    432.70 o
   6   2   3    16573.12    16337.98    301.05 o
   8   2   3    29719.07    28731.83    437.73 o
  10   2   3     7314.01     7092.34    110.23 o
  12   2   3     7269.25     6822.56    106.54 o
  14   2   3      776.15      804.46     18.93 o
  16   2   3       91.85      106.36      9.68 o
  18   2   3     2353.33     2271.02     45.52 o
  20   2   3      695.81      766.00     26.91 o
  22   2   3     5194.31     5256.99    109.26 o
  24   2   3     2195.70     2051.22     60.24 o
  26   2   3      380.81      435.46     41.39 o
  28   2   3      589.96      568.53     47.55 o
  30   2   3      288.63      347.44     53.82 o
  32   2   3        5.47       33.46     33.00 o
 -35   3   3       15.56       52.68     23.38 o
 -33   3   3      110.36      105.71     22.40 o
 -31   3   3        1.51       16.92     21.53 o
 -29   3   3       31.04       76.27     19.30 o
 -27   3   3       21.57       -1.45     21.69 o
 -25   3   3       24.82       12.85     14.39 o
 -23   3   3       91.67       87.83     13.38 o
 -21   3   3      880.22      807.84     36.04 o
 -19   3   3      211.30      167.10     11.62 o
 -17   3   3     1270.85     1153.95     25.19 o
 -15   3   3      352.02      293.17     29.71 o
 -13   3   3     2476.05     2306.39     55.96 o
 -11   3   3     1093.96      965.17     19.27 o
  -9   3   3        3.54       11.82      4.21 o
  -7   3   3      891.30      838.35     16.23 o
  -5   3   3       14.20       27.73      5.86 o
  -3   3   3      935.72      965.12     21.58 o
  -1   3   3    12157.00    12954.24    249.91 o
   1   3   3     4506.66     4639.89     79.37 o
   3   3   3    18923.47    20018.21    309.22 o
   5   3   3     2018.25     1651.38     31.80 o
   7   3   3     4330.35     4418.08     75.59 o
   9   3   3     3603.22     3603.68     57.82 o
  11   3   3      281.21      320.94     15.16 o
  13   3   3       42.05       40.71     10.32 o
  15   3   3      384.75      343.97     12.51 o
  17   3   3     5853.07     6116.99     97.84 o
  19   3   3       16.65       10.34     13.46 o
  21   3   3      123.61      131.06     16.31 o
  23   3   3     1249.43     1259.08     44.11 o
  25   3   3       78.65       93.66     22.47 o
  27   3   3      218.95      209.04     25.66 o
  29   3   3      112.00      146.17     33.59 o
  31   3   3       39.18       51.54     26.11 o
 -34   4   3       50.06       53.65     27.23 o
 -32   4   3        5.17       63.55     41.64 o
 -30   4   3       34.01       25.96     20.07 o
 -28   4   3       32.81       36.91     17.02 o
 -26   4   3        7.98        6.62     18.77 o
 -24   4   3        0.16       -4.96     13.32 o
 -22   4   3      157.31      177.50     14.34 o
 -20   4   3      446.24      488.00     19.68 o
 -18   4   3       46.19       38.50      9.90 o
 -16   4   3      563.30      686.88     20.55 o
 -14   4   3      500.53      614.46     17.29 o
 -12   4   3      209.69      309.18     14.60 o
 -10   4   3     2452.65     2484.76    154.40 o
  -8   4   3      501.48      511.24     16.39 o
  -6   4   3       41.29       42.44      8.09 o
  -4   4   3      816.22      288.66     26.47 o
  -2   4   3       40.28       24.97      4.38 o
   0   4   3        7.30       17.46      5.03 o
   2   4   3       66.41      129.72      9.49 o
   4   4   3     9331.83     9750.14    166.39 o
   6   4   3     7744.53     8599.55    147.43 o
   8   4   3       31.27       94.14     10.01 o
  10   4   3     1191.25     1168.16     24.51 o
  12   4   3     6595.44     6271.98    107.10 o
  14   4   3      108.78      142.64      9.78 o
  16   4   3        3.32       -2.43     10.73 o
  18   4   3      502.71      501.79     20.80 o
  20   4   3       42.00       50.21     18.11 o
  22   4   3       20.84       12.28     20.03 o
  24   4   3       26.01       36.79     20.82 o
  26   4   3       78.05       38.33     22.59 o
  28   4   3       44.68       43.43     29.17 o
  30   4   3      183.31      179.75     30.15 o
  32   4   3        4.01       19.27     26.75 o
 -33   5   3       10.89       41.05     26.24 o
 -31   5   3      112.28       49.53     24.68 o
 -29   5   3       21.52       -2.93     19.64 o
 -27   5   3        0.25      -23.49     18.27 o
 -25   5   3       23.48       -0.10     16.71 o
 -23   5   3        5.88      -13.22     15.33 o
 -21   5   3     1038.62     1047.06     27.67 o
 -19   5   3      391.46      379.00     15.18 o
 -17   5   3     8199.56     8460.43    143.45 o
 -15   5   3      397.20      442.69     27.62 o
 -13   5   3     6986.60     7037.20    118.98 o
 -11   5   3       60.11       67.84      6.53 o
  -9   5   3     3936.73     3754.22     64.40 o
  -7   5   3        2.95       -6.98      5.99 o
  -5   5   3     3045.55     3429.53     67.96 o
  -3   5   3       78.22       38.70      7.93 o
  -1   5   3    17561.19    20203.88    308.20 o
   1   5   3    36981.69    38590.28    594.86 o
   3   5   3      655.29      492.07     12.52 o
   5   5   3    38965.45    38869.21    655.80 o
   7   5   3     3859.93     3392.02     60.77 o
   9   5   3    21231.43    20534.22    314.00 o
  11   5   3       56.16       42.86      8.38 o
  13   5   3      212.40      229.81     10.67 o
  15   5   3       26.26       14.85      9.29 o
  17   5   3       27.58       39.79     13.48 o
  19   5   3      440.95      468.44     24.80 o
  21   5   3       25.80       26.42     19.39 o
  23   5   3     3014.40     2933.91     77.45 o
  25   5   3      115.02      127.52     23.12 o
  27   5   3     1297.99     1268.83     46.68 o
  29   5   3      139.58      181.46     29.72 o
  31   5   3      193.10      201.24     29.11 o
 -32   6   3       64.44       44.14     26.74 o
 -30   6   3        0.23       -8.52     21.77 o
 -28   6   3       18.32       34.04     20.12 o
 -26   6   3       12.30      -13.75     17.73 o
 -24   6   3       32.52        1.30     16.96 o
 -22   6   3      180.99      195.56     39.41 o
 -20   6   3     1159.94     1086.88     33.53 o
 -18   6   3      550.26      454.32     29.09 o
 -16   6   3      688.36      609.57     20.25 o
 -14   6   3     1626.08     1593.83     35.47 o
 -12   6   3     5412.96     5691.83    108.07 o
 -10   6   3      267.45      229.69     11.10 o
  -8   6   3      493.42      488.66     30.80 o
  -6   6   3       40.59       65.02      6.56 o
  -4   6   3     4166.94     4567.85     78.49 o
  -2   6   3     3766.22     3855.80     57.09 o
   0   6   3     1698.77     1483.41     27.57 o
   2   6   3    10169.19    10187.62    159.07 o
   4   6   3    11173.50    11806.48    183.72 o
   6   6   3     7270.62     7148.52    123.62 o
   8   6   3     2573.13     2643.88     49.31 o
  10   6   3     4968.64     4852.50     77.45 o
  12   6   3     8233.01     7715.69    121.02 o
  14   6   3      794.41      779.57     20.28 o
  16   6   3      679.95      718.96     25.25 o
  18   6   3     1125.22     1143.72     53.74 o
  20   6   3     1375.10     1579.66     50.64 o
  22   6   3     1460.48     1509.06     50.34 o
  24   6   3     1277.13     1312.26     46.91 o
  26   6   3      266.85      327.85     28.45 o
  28   6   3      155.77      192.07     27.46 o
  30   6   3       96.46      125.55     27.92 o
 -31   7   3        6.66        1.76     29.84 o
 -29   7   3       20.37        4.33     21.58 o
 -27   7   3        5.40       -8.34     20.09 o
 -25   7   3        6.80      -26.70     18.49 o
 -23   7   3       41.77       22.51     17.99 o
 -21   7   3      247.19      290.80     18.58 o
 -19   7   3      363.92      292.78     17.52 o
 -17   7   3       17.52       32.45     12.42 o
 -15   7   3      996.43      866.15     33.25 o
 -13   7   3       38.06       75.44     10.71 o
 -11   7   3     1794.86     1579.36     49.09 o
  -9   7   3     2500.82     2649.65     60.03 o
  -7   7   3     1031.24     1002.31     23.58 o
  -5   7   3     4754.32     5013.28     86.32 o
  -3   7   3      614.51      527.55     17.37 o
  -1   7   3     6538.24     6777.46     98.67 o
   1   7   3       55.59       35.31      7.02 o
   3   7   3    10416.33    10334.53    150.39 o
   5   7   3     3969.86     3965.04     70.79 o
   7   7   3     3677.39     4022.23     72.21 o
   9   7   3     2101.79     1874.10     42.33 o
  11   7   3       18.71       17.49      8.46 o
  13   7   3     2998.36     2916.25     49.96 o
  15   7   3      225.90      213.44     24.30 o
  17   7   3      166.58      207.15     41.97 o
  19   7   3       53.17       56.34     19.54 o
  21   7   3     1232.02     1354.31     46.62 o
  23   7   3        5.58      -12.54     21.83 o
  25   7   3      171.80      234.82     25.78 o
  27   7   3        0.31       14.66     24.75 o
  29   7   3        0.89       11.73     26.10 o
 -30   8   3      130.77      156.90     25.28 o
 -28   8   3        4.01      -38.19     21.20 o
 -26   8   3       38.32       28.68     20.07 o
 -24   8   3       19.52       21.66     19.06 o
 -22   8   3       59.54       25.36     17.47 o
 -20   8   3       58.94       92.23     16.64 o
 -18   8   3     1117.27     1256.89     43.76 o
 -16   8   3      467.69      563.37     20.68 o
 -14   8   3      815.49      989.96     27.69 o
 -12   8   3      309.68      333.67     19.73 o
 -10   8   3      868.15      939.54     26.00 o
  -8   8   3      486.67      502.68     22.10 o
  -6   8   3     1038.85     1028.72     23.23 o
  -4   8   3      434.67      450.17     19.46 o
  -2   8   3       28.76       25.59      9.25 o
   0   8   3     2193.37     2119.74     36.87 o
   2   8   3     1357.57     1455.28     27.91 o
   4   8   3     2147.22     1928.54     35.14 o
   6   8   3     7533.24     7135.83    113.99 o
   8   8   3      379.88      306.40     17.69 o
  10   8   3     2400.32     2308.62     45.39 o
  12   8   3     2011.17     1924.44     37.14 o
  14   8   3       12.66       11.32     15.89 o
  16   8   3     1295.16     1211.59     49.47 o
  18   8   3      189.64      202.17     25.70 o
  20   8   3      527.01      525.83     29.33 o
  22   8   3      146.73      113.21     23.41 o
  24   8   3      253.61      301.89     46.46 o
  26   8   3      295.54      358.00     38.57 o
  28   8   3      118.77      102.65     32.37 o
 -29   9   3        1.45      -25.49     23.57 o
 -27   9   3       46.68      -14.48     22.42 o
 -25   9   3      131.06      136.58     21.49 o
 -23   9   3      206.79      189.29     20.83 o
 -21   9   3      168.15      123.00     18.71 o
 -19   9   3      408.62      394.22     21.13 o
 -17   9   3       52.81       43.63     15.05 o
 -15   9   3     1170.86     1159.41     32.52 o
 -13   9   3     4912.55     4877.79     95.20 o
 -11   9   3     1416.66     1441.31     34.77 o
  -9   9   3      322.50      303.30     15.19 o
  -7   9   3      411.51      428.78     16.81 o
  -5   9   3     1550.45     1568.57     36.00 o
  -3   9   3     1152.39     1204.40     24.99 o
  -1   9   3     5107.34     5014.29     80.36 o
   1   9   3     1877.73     1855.00     45.29 o
   3   9   3     2031.46     2031.12     60.98 o
   5   9   3    13306.90    13200.81    227.65 o
   7   9   3     1854.65     1951.00     40.15 o
   9   9   3      631.94      637.76     20.68 o
  11   9   3     3572.69     3375.04     72.60 o
  13   9   3      216.91      177.09     18.33 o
  15   9   3      142.30      132.68     19.13 o
  17   9   3      404.22      418.21     45.48 o
  19   9   3      341.69      330.59     25.81 o
  21   9   3     1075.19     1207.16     96.54 o
  23   9   3      220.43      159.80     25.33 o
  25   9   3      327.44      324.90     29.88 o
  27   9   3      115.50       89.22     35.00 o
 -28  10   3       26.41       35.00     24.95 o
 -26  10   3       31.76        6.37     21.98 o
 -24  10   3        3.04      -16.61     30.04 o
 -22  10   3      187.57      161.02     20.90 o
 -20  10   3      265.05      223.63     20.44 o
 -18  10   3      198.79      175.69     18.25 o
 -16  10   3      474.87      467.88     26.24 o
 -14  10   3       48.72       19.79     14.23 o
 -12  10   3       97.81       86.05     13.87 o
 -10  10   3     1026.05     1059.98     30.02 o
  -8  10   3      269.78      295.14     16.05 o
  -6  10   3      596.36      618.69     21.60 o
  -4  10   3      306.53      331.27     13.94 o
  -2  10   3      272.03      330.12     14.60 o
   0  10   3     1502.53     1571.42     34.35 o
   2  10   3     3780.31     3692.20     86.60 o
   4  10   3     1622.76     1610.07     50.13 o
   6  10   3     1795.74     1838.28     44.04 o
   8  10   3      986.59     1000.38     30.44 o
  10  10   3      436.65      425.47     29.21 o
  12  10   3      134.72      146.53     24.15 o
  14  10   3       25.90       61.62     23.56 o
  16  10   3      640.71      623.80     36.97 o
  18  10   3      132.38      176.38     28.59 o
  20  10   3      641.77      624.41     61.50 o
  22  10   3      260.89      206.57     48.94 o
  24  10   3      396.07      397.67     39.36 o
 -25  11   3       10.41       13.74     29.08 o
 -23  11   3        0.01       10.10     20.63 o
 -21  11   3       14.04       20.97     19.65 o
 -19  11   3        4.63       22.72     18.27 o
 -17  11   3       60.12       78.84     17.80 o
 -15  11   3      351.25      243.30     18.95 o
 -13  11   3      961.74      976.80     30.19 o
 -11  11   3        0.84       -8.28     14.62 o
  -9  11   3       38.31       49.84     14.34 o
  -7  11   3        9.05       21.77     13.24 o
  -5  11   3      208.06      191.96     14.19 o
  -3  11   3       18.90       22.29     11.23 o
  -1  11   3      959.66      928.03     25.52 o
   1  11   3      115.06       89.21     12.67 o
   3  11   3      380.88      445.63     28.38 o
   5  11   3     2002.43     1792.02     50.75 o
   7  11   3      146.09      163.71     20.08 o
   9  11   3      641.63      574.81     34.16 o
  11  11   3       58.81       32.10     22.39 o
  13  11   3      976.70      732.68     67.39 o
  15  11   3      368.78      467.55     60.32 o
  17  11   3      360.49      428.50     56.82 o
  19  11   3        2.04       44.63     45.49 o
  21  11   3       38.16        3.13     45.87 o
  23  11   3       97.95      112.81     52.79 o
 -24  12   3       28.37       27.55     23.21 o
 -22  12   3        9.64       14.66     22.00 o
 -20  12   3       54.59       39.23     20.79 o
 -18  12   3       89.98       99.61     20.03 o
 -16  12   3      404.49      424.05     23.53 o
 -14  12   3       99.63      137.13     22.48 o
 -12  12   3       40.39       94.61     19.47 o
 -10  12   3      823.66      838.65     35.53 o
  -8  12   3       45.47       38.88     15.15 o
  -6  12   3      143.09      150.28     14.36 o
  -4  12   3       23.77       29.84     12.68 o
  -2  12   3      141.41      172.59     23.80 o
   0  12   3      245.55      282.50     24.21 o
   2  12   3      754.33      656.07     41.18 o
   4  12   3     1195.50     1114.74     54.11 o
   6  12   3     2142.28     2197.05     83.12 o
   8  12   3     1273.49     1099.86     80.94 o
  10  12   3      706.06      748.40     69.18 o
  12  12   3      344.45      390.97     59.50 o
  14  12   3      130.89      201.42     54.56 o
  16  12   3        0.44      116.03     50.09 o
  18  12   3       21.95      133.51     55.45 o
  20  12   3       33.20       56.95     54.76 o
 -21  13   3        2.36       -6.95     32.86 o
 -19  13   3      354.30      283.01     37.14 o
 -17  13   3        4.60      -17.55     19.86 o
 -15  13   3      657.43      652.12     28.60 o
 -13  13   3       16.30       13.38     19.55 o
 -11  13   3      286.48      307.30     28.81 o
  -9  13   3       14.87       12.41     16.38 o
  -7  13   3      529.89      615.23     21.55 o
  -5  13   3      419.11      359.05     29.84 o
  -3  13   3        4.03       21.42     42.83 o
  -1  13   3     2298.66     2353.66    122.90 o
   1  13   3      163.04      163.65     35.00 o
   3  13   3     1744.91     1789.36    171.75 o
   5  13   3      955.32     1055.43     80.22 o
   7  13   3     1218.58     1181.26     85.36 o
   9  13   3       13.84      113.37     51.57 o
  11  13   3      447.28      528.25     65.96 o
  13  13   3       31.20      149.38     55.58 o
  15  13   3       29.13       89.88     56.17 o
  17  13   3      493.90      646.57     70.21 o
 -16  14   3        7.11      -20.52     51.68 o
 -14  14   3       61.12       23.64     56.10 o
 -12  14   3        2.09      -66.67     52.05 o
 -10  14   3        0.26      -90.86     50.43 o
  -8  14   3        1.78       31.32     50.21 o
  -6  14   3       84.35       59.73     49.75 o
  -4  14   3       88.40       28.17     47.52 o
  -2  14   3      163.46      231.71     51.15 o
   0  14   3      358.92      371.98     55.17 o
   2  14   3      108.65       76.99     47.09 o
   4  14   3        2.99       -6.70     48.36 o
   6  14   3       13.50       -2.69     50.15 o
   8  14   3       37.35      174.39     56.34 o
  10  14   3       58.36      107.56     55.16 o
  12  14   3       26.87       75.31     50.66 o
  14  14   3      229.72      361.80     65.73 o
 -13  15   3      102.44       76.51     59.23 o
 -11  15   3        2.03      -93.99     54.96 o
  -9  15   3       31.18      -67.89     52.91 o
  -7  15   3      484.62      478.72     66.52 o
  -5  15   3       19.67      -31.50     52.97 o
  -3  15   3       19.14      -26.53     51.32 o
  -1  15   3       95.38       68.38     53.00 o
   1  15   3       16.48        4.95     51.31 o
   5  15   3       79.67       52.23     53.20 o
   7  15   3      198.96      139.98     55.78 o
   9  15   3      277.15      218.74     60.60 o
 -34   0   4        9.40       51.31     42.26 o
 -32   0   4        0.80       29.93     27.65 o
 -30   0   4       89.03      108.87     28.39 o
 -28   0   4        9.59        6.32     23.98 o
 -26   0   4       80.22       62.29     32.73 o
 -24   0   4      581.97      580.67     30.83 o
 -22   0   4        2.74      -28.58     41.79 o
 -20   0   4     1322.94     1335.11     45.87 o
 -18   0   4       12.74        2.26      9.95 o
 -16   0   4       55.32       50.98      9.49 o
 -14   0   4     1837.82     2477.04     56.96 o
 -12   0   4    34113.15    34455.64    954.98 o
 -10   0   4    38937.82    41294.58   1567.28 o
  -8   0   4      448.31      412.29     26.33 o
  -6   0   4    13683.39    11512.52    440.30 o
  -4   0   4     4698.96     4361.10    174.31 o
  -2   0   4    39604.35    40451.04   1098.92 o
   0   0   4    16069.22    16564.81    908.65 o
   2   0   4     2371.70     2295.05     70.64 o
   4   0   4     1498.82     1364.36     38.84 o
   6   0   4       84.35       93.78      9.66 o
   8   0   4    18826.76    17828.40    385.35 o
  10   0   4      971.66      831.93     28.80 o
  12   0   4    25326.74    24370.80    525.98 o
  14   0   4     2255.57     2103.99     52.48 o
  16   0   4    21630.10    21222.75    460.74 o
  18   0   4      245.91      256.68     21.28 o
  20   0   4     2199.35     2070.91    133.10 o
  22   0   4        6.21        7.33     24.77 o
  24   0   4      216.83      225.09     30.65 o
  26   0   4      144.69      153.83     30.20 o
  28   0   4       10.01       66.91     30.33 o
  30   0   4      615.25      564.21     60.44 o
  32   0   4      126.07       95.00     52.25 o
 -35   1   4        6.03       52.49     28.22 o
 -33   1   4        0.46       35.92     21.37 o
 -31   1   4       51.81       71.79     19.92 o
 -29   1   4        5.80       14.07     17.38 o
 -27   1   4      355.35      303.34     31.70 o
 -25   1   4        6.29      -17.27     14.78 o
 -23   1   4       54.28       45.43     13.90 o
 -21   1   4        1.35      -20.74     11.68 o
 -19   1   4      815.27      864.82     21.66 o
 -17   1   4     1554.58     1122.35    162.40 o
 -15   1   4     4112.32     4113.78     65.12 o
 -13   1   4       62.91       92.87      6.17 o
 -11   1   4       24.56       40.24      6.37 o
  -9   1   4     2639.06     2731.17     66.12 o
  -7   1   4    10027.33    10261.84    719.07 o
  -5   1   4     6785.57     7324.68    164.00 o
  -3   1   4      218.08      213.47     11.70 o
  -1   1   4     2259.21     2078.26     28.84 o
   1   1   4    12268.17    13001.53    219.21 o
   3   1   4      331.14      351.55     11.78 o
   5   1   4     6795.10     7199.25    120.59 o
   7   1   4     5239.03     5792.19     90.27 o
   9   1   4     3771.62     3660.77     58.77 o
  11   1   4     1504.55     1411.64     26.32 o
  13   1   4     6644.42     6504.28    111.98 o
  15   1   4     2099.53     1960.71     35.79 o
  17   1   4     5583.02     5300.81     85.73 o
  19   1   4       64.04       62.02     11.71 o
  21   1   4     1027.88     1099.30     36.26 o
  23   1   4      242.24      214.05     20.32 o
  25   1   4      114.16      118.69     26.26 o
  27   1   4      185.67      200.77     26.98 o
  29   1   4       58.49       13.56     24.15 o
  31   1   4      258.29      316.26     38.49 o
 -34   2   4        0.52       39.18     21.85 o
 -32   2   4        4.57       -0.95     20.20 o
 -30   2   4        2.60       11.61     18.90 o
 -28   2   4       13.99       17.78     17.41 o
 -26   2   4        0.16       -1.49     15.96 o
 -24   2   4       25.31       27.96     14.61 o
 -22   2   4       89.32       73.47     11.97 o
 -20   2   4     1310.81     1347.93     30.69 o
 -18   2   4      124.30      103.70     11.59 o
 -16   2   4       10.98        5.34      6.13 o
 -14   2   4       59.82       57.67      9.33 o
 -12   2   4      400.47      471.52     12.23 o
 -10   2   4      395.71      517.10     12.47 o
  -8   2   4      103.83       81.37      6.28 o
  -6   2   4     1521.81     1815.13     37.81 o
  -4   2   4      229.62      237.08      6.00 o
  -2   2   4     5504.80     5545.66     74.45 o
   0   2   4       14.78        5.30      4.37 o
   2   2   4      815.86      911.33     19.30 o
   4   2   4     1046.20     1221.28     24.10 o
   6   2   4      509.90      599.38     13.75 o
   8   2   4       34.25       58.87      6.18 o
  10   2   4      792.54      913.92     20.97 o
  12   2   4      767.62      726.89     24.26 o
  14   2   4      185.45      151.78     11.41 o
  16   2   4      403.39      335.77     15.50 o
  18   2   4     1610.57     1464.21     30.92 o
  20   2   4      421.64      408.50     21.45 o
  22   2   4      485.01      474.91     24.08 o
  24   2   4       13.67       19.16     28.36 o
  26   2   4       24.10       26.89     24.01 o
  28   2   4       18.47       30.37     32.33 o
  30   2   4      157.47       92.08     27.79 o
 -33   3   4        0.23       11.44     37.96 o
 -31   3   4       55.83       65.34     20.36 o
 -29   3   4       14.04       23.89     21.97 o
 -27   3   4      634.21      584.06     32.31 o
 -25   3   4       62.80       42.30     14.17 o
 -23   3   4      565.71      660.75     27.21 o
 -21   3   4      409.11      362.76     15.41 o
 -19   3   4     1366.73     1452.81     30.83 o
 -17   3   4     1260.51     1324.77     37.81 o
 -15   3   4       77.65      110.42     12.30 o
 -13   3   4     4737.80     4575.11     78.15 o
 -11   3   4       93.73       83.09      7.31 o
  -9   3   4    19141.67    20501.47    312.50 o
  -7   3   4       95.86      131.05      5.12 o
  -5   3   4    24711.24    25112.09    380.34 o
  -3   3   4      292.06      327.92     12.65 o
  -1   3   4    18707.78    18982.17    380.75 o
   1   3   4       19.18       54.60      8.58 o
   3   3   4     6962.05     7279.80    139.29 o
   5   3   4     3630.18     3219.29    106.01 o
   7   3   4     3110.17     3301.80     53.31 o
   9   3   4     7671.18     7445.71    125.93 o
  11   3   4     1815.95     1686.62     41.03 o
  13   3   4    22106.55    20868.39    319.83 o
  15   3   4     4486.51     4177.65     71.52 o
  17   3   4     3396.43     3231.56     55.45 o
  19   3   4      471.92      459.42     21.75 o
  21   3   4     2327.17     2297.34     55.76 o
  23   3   4      248.24      263.12     25.11 o
  25   3   4      280.74      249.43     26.37 o
  27   3   4      201.22      191.59     26.11 o
  29   3   4       13.97       16.97     25.85 o
  31   3   4       39.03       13.80     32.13 o
 -34   4   4        0.20       12.50     32.58 o
 -32   4   4       39.52       14.97     24.88 o
 -30   4   4       25.23      -10.05     23.32 o
 -28   4   4      101.02       48.64     21.28 o
 -26   4   4       15.84      -15.15     24.03 o
 -24   4   4      854.82      808.93     34.00 o
 -22   4   4       53.12       42.42     19.64 o
 -20   4   4       65.82       86.96     11.39 o
 -18   4   4      137.97      113.18     10.59 o
 -16   4   4     1356.79     1151.08    164.45 o
 -14   4   4      184.61      135.83     14.17 o
 -12   4   4     1713.44     1570.23     49.02 o
 -10   4   4     3051.07     2753.01     48.04 o
  -8   4   4    12693.29    13721.90    228.77 o
  -6   4   4     9413.34     9425.54    134.24 o
  -4   4   4     7313.35     6956.46    194.23 o
  -2   4   4    12558.31    12760.63    220.40 o
   0   4   4       12.03       27.70      4.82 o
   2   4   4       19.43       60.93      5.69 o
   4   4   4     2097.19     2020.30     37.69 o
   6   4   4     4998.37     5071.13     88.77 o
   8   4   4     8048.18     7587.10    118.31 o
  10   4   4    16197.94    16699.24    278.38 o
  12   4   4     2085.60     2124.71     40.72 o
  14   4   4      289.20      304.82     12.48 o
  16   4   4     7926.72     7753.62    122.76 o
  18   4   4      529.33      598.33     32.05 o
  20   4   4     1122.35     1107.59     45.15 o
  22   4   4      168.53      193.52     31.52 o
  24   4   4       21.75        1.12     21.58 o
  26   4   4        4.11      -16.01     23.28 o
  28   4   4      192.41      213.39     26.58 o
  30   4   4      298.42      336.30     30.85 o
 -33   5   4        1.02      -23.66     25.10 o
 -31   5   4       21.97      -25.34     24.22 o
 -29   5   4        1.31      -40.30     22.12 o
 -27   5   4        1.57      -33.43     18.30 o
 -25   5   4       16.23      -26.26     24.35 o
 -23   5   4        4.48        1.96     14.66 o
 -21   5   4       11.77        3.82     13.26 o
 -19   5   4        3.71        9.99     13.47 o
 -17   5   4      201.76      192.41     13.07 o
 -15   5   4      121.21       95.23     10.33 o
 -13   5   4        4.10       -1.98      1.84 o
  -9   5   4      154.85       98.85     21.57 o
  -7   5   4      902.81      698.38     29.12 o
  -5   5   4      314.24      198.29     45.08 o
  -3   5   4      200.14      209.88     11.18 o
  -1   5   4     3525.05     3727.36     54.76 o
   1   5   4     2294.98     2442.96     40.71 o
   3   5   4      980.08     1094.77     21.57 o
   5   5   4       48.41       86.63      8.26 o
   7   5   4     4408.04     4478.60     79.67 o
   9   5   4      319.84      379.99     13.39 o
  11   5   4     2446.38     2559.13     44.21 o
  13   5   4      828.44      891.77     22.00 o
  15   5   4     1930.52     2059.55     46.82 o
  17   5   4       18.82       13.41     11.05 o
  19   5   4        0.03        5.05     16.18 o
  21   5   4      270.44      263.03     31.90 o
  23   5   4       25.77       26.96     24.88 o
  25   5   4      341.64      319.69     27.38 o
  27   5   4       60.39       73.06     26.05 o
  29   5   4      114.93      121.48     27.74 o
 -32   6   4        0.29      -20.61     26.14 o
 -30   6   4       36.08       28.88     23.78 o
 -28   6   4       20.43        6.29     20.11 o
 -26   6   4        1.67      -15.40     18.49 o
 -24   6   4      246.35      259.42     19.96 o
 -22   6   4       15.55       37.93     15.43 o
 -20   6   4        6.07       23.28     13.64 o
 -18   6   4      206.55      173.81     14.12 o
 -16   6   4      183.48      157.27     14.17 o
 -14   6   4      257.68      295.62     13.54 o
 -12   6   4        3.31       -0.50      9.10 o
 -10   6   4      920.79     1089.07     26.17 o
  -8   6   4      258.05      426.50     22.86 o
  -6   6   4     5749.38     5953.85    127.33 o
  -4   6   4       30.38       15.38      6.31 o
  -2   6   4    17973.05    18983.76    270.09 o
   0   6   4     2089.57     2402.68     40.36 o
   2   6   4     1370.07     1269.69     24.26 o
   4   6   4      668.35      729.25     17.59 o
   6   6   4     1072.87     1025.16     23.59 o
   8   6   4     4173.29     3813.40     69.14 o
  10   6   4      943.73      945.55     21.55 o
  12   6   4     2327.66     2202.74     39.61 o
  14   6   4      463.49      547.16     16.93 o
  16   6   4     3716.68     3510.22     59.74 o
  18   6   4       76.96       73.11     19.48 o
  20   6   4     2249.83     2184.09     85.27 o
  22   6   4        8.74       39.09     21.94 o
  24   6   4      396.68      400.39     29.28 o
  26   6   4        2.23        7.01     23.43 o
  28   6   4       54.66      106.69     25.74 o
 -31   7   4        0.85       12.41     24.15 o
 -29   7   4       20.25      -34.39     21.94 o
 -27   7   4      147.50      120.43     21.27 o
 -25   7   4       53.52       29.80     18.87 o
 -23   7   4        5.78       19.69     19.69 o
 -21   7   4      103.26      127.98     16.38 o
 -19   7   4       80.57      103.12     19.17 o
 -17   7   4      120.07       97.19     13.60 o
 -15   7   4      286.97      291.29     19.67 o
 -13   7   4      575.18      574.58     19.68 o
 -11   7   4     2439.95     2439.10     50.10 o
  -9   7   4     2605.98     2410.99    126.45 o
  -7   7   4     3695.62     3779.65     83.39 o
  -5   7   4     5363.80     5426.48     85.84 o
  -3   7   4     1469.42     1418.38     24.60 o
  -1   7   4     4201.11     4054.30     60.65 o
   1   7   4       48.41       42.54      8.04 o
   3   7   4      446.49      402.27     13.76 o
   5   7   4       19.86       19.41      8.54 o
   7   7   4     7189.45     6904.62    120.50 o
   9   7   4     1003.54      986.36     25.41 o
  11   7   4     1799.07     1845.10     34.77 o
  13   7   4    13474.87    13340.85    206.82 o
  15   7   4     2154.83     2119.30     39.62 o
  17   7   4     1863.91     1925.64     56.75 o
  19   7   4      452.76      517.04     28.81 o
  21   7   4      641.02      630.94     45.02 o
  23   7   4       44.73       55.20     24.56 o
  25   7   4      312.22      346.21     29.86 o
  27   7   4      246.52      252.18     29.45 o
 -30   8   4       35.39        1.31     22.57 o
 -28   8   4       12.93        7.86     21.83 o
 -26   8   4       25.61        9.76     19.96 o
 -24   8   4        8.26       -9.86     17.88 o
 -22   8   4      134.13      121.85     18.17 o
 -20   8   4      175.61      185.57     24.47 o
 -18   8   4       11.94       23.38     14.65 o
 -16   8   4      609.52      560.60     21.31 o
 -14   8   4       40.09       12.77     12.25 o
 -12   8   4     2621.45     2533.78     53.12 o
 -10   8   4      972.92      925.81     25.75 o
  -8   8   4     4583.63     4453.80     86.70 o
  -6   8   4     1334.22     1201.59     29.21 o
  -4   8   4      662.43      623.10     16.52 o
  -2   8   4      513.76      507.38     13.56 o
   0   8   4       22.77       22.05     10.01 o
   2   8   4      490.18      498.74     17.12 o
   4   8   4      438.80      499.75     15.04 o
   6   8   4     4146.89     4129.78     86.02 o
   8   8   4     1669.31     1840.52     42.94 o
  10   8   4     1212.70     1399.78     36.53 o
  12   8   4     1813.28     1885.70     35.99 o
  14   8   4     2217.14     2384.73     76.72 o
  16   8   4      767.77      806.66     35.41 o
  18   8   4      565.63      691.19     40.01 o
  20   8   4        0.63       22.02     22.12 o
  22   8   4       92.79      147.41     28.00 o
  24   8   4       56.26       74.12     25.72 o
  26   8   4        4.22       34.68     27.36 o
 -29   9   4        4.48      -19.27     25.51 o
 -27   9   4        9.50      -18.62     25.95 o
 -25   9   4       25.74        6.39     20.95 o
 -23   9   4        0.39       23.05     18.89 o
 -21   9   4       21.86       14.92     17.23 o
 -19   9   4      968.80     1027.50     35.18 o
 -17   9   4      641.57      626.86     23.53 o
 -15   9   4      332.25      284.00     17.71 o
 -13   9   4       14.98       42.43     13.02 o
 -11   9   4      765.35      633.62     22.26 o
  -9   9   4      702.99      817.56     30.71 o
  -7   9   4      172.27      120.58     12.86 o
  -5   9   4     2438.76     2560.24     48.43 o
  -3   9   4     2251.27     2173.59     38.52 o
  -1   9   4     3435.52     3393.69     63.02 o
   1   9   4      599.06      653.83     18.60 o
   3   9   4     3674.66     3654.97     61.93 o
   5   9   4       11.05       25.92     11.57 o
   7   9   4      791.42      832.54     32.05 o
   9   9   4      268.57      245.58     14.77 o
  11   9   4     1051.92     1053.75     32.18 o
  13   9   4      446.19      368.99     29.99 o
  15   9   4      241.33      340.93     29.86 o
  17   9   4      400.00      403.70     79.89 o
  19   9   4      244.02      243.07     35.80 o
  21   9   4      324.97      311.86     28.14 o
  23   9   4       63.39       36.80     38.59 o
  25   9   4       21.33       20.68     37.43 o
 -26  10   4        2.37       14.32     21.38 o
 -24  10   4      116.57      133.96     21.96 o
 -22  10   4        4.54      -11.80     21.07 o
 -20  10   4      114.80      117.09     19.43 o
 -18  10   4       39.45       45.23     16.61 o
 -16  10   4      218.13      169.27     17.17 o
 -14  10   4       18.17       17.75     14.82 o
 -12  10   4     2175.10     2242.83     49.79 o
 -10  10   4     1872.25     1997.73     61.50 o
  -8  10   4       22.65       20.10     18.40 o
  -6  10   4      293.02      360.21     16.98 o
  -4  10   4      873.72      868.55     23.90 o
  -2  10   4     5533.54     5394.94     86.82 o
   0  10   4       13.91       26.51     14.68 o
   2  10   4      160.32      146.72     12.96 o
   4  10   4     1971.35     1779.51     46.85 o
   6  10   4       80.18      126.59     13.79 o
   8  10   4       25.83       40.58     13.27 o
  10  10   4     1245.09     1237.11     37.12 o
  12  10   4      809.44      779.82     42.79 o
  14  10   4     1536.03     1590.91     62.68 o
  16  10   4      955.94      914.48     47.84 o
  18  10   4      438.27      431.30     95.91 o
  20  10   4      284.43      271.33     48.28 o
  22  10   4      119.78      154.85     53.52 o
  24  10   4       18.53       30.56     51.58 o
 -25  11   4       25.99        4.86     29.64 o
 -23  11   4        0.54       -7.05     20.50 o
 -21  11   4       24.34       58.42     19.68 o
 -19  11   4       64.28       48.01     20.11 o
 -17  11   4       57.98       79.64     17.88 o
 -15  11   4     1008.41     1017.84     33.09 o
 -13  11   4      126.50      130.12     17.09 o
 -11  11   4       15.61        8.70     15.00 o
  -9  11   4      510.74      530.07     23.16 o
  -7  11   4     1993.94     1959.30     40.43 o
  -5  11   4      835.09      836.35     24.72 o
  -3  11   4      923.36      963.66     25.91 o
  -1  11   4      706.69      655.01     21.23 o
   1  11   4      558.31      452.97     21.75 o
   3  11   4      272.46      268.37     20.42 o
   5  11   4      158.10      151.46     23.40 o
   7  11   4     2053.91     2076.93     52.38 o
   9  11   4      941.22      978.99     32.33 o
  11  11   4     1954.25     2029.65     74.50 o
  13  11   4      650.47      646.98     38.92 o
  15  11   4     1334.83     1514.14    138.54 o
  17  11   4      270.20      301.95     44.21 o
  19  11   4      447.34      443.21     63.36 o
  21  11   4        9.83       49.20     53.20 o
 -22  12   4       53.74       20.26     25.87 o
 -20  12   4       24.03       27.96     20.11 o
 -18  12   4       22.30       26.34     18.54 o
 -16  12   4        2.13       -1.20     18.06 o
 -14  12   4       54.28       25.78     17.39 o
 -12  12   4      255.13      242.19     19.63 o
 -10  12   4       59.84       45.44     16.22 o
  -8  12   4     1029.34     1008.03     29.12 o
  -6  12   4       15.55      -24.98     13.47 o
  -4  12   4      347.29      352.48     17.08 o
  -2  12   4      212.34      154.96     16.88 o
   0  12   4        3.83        2.10     13.51 o
   2  12   4      895.86      915.99     28.23 o
   4  12   4        7.64       -5.95     16.05 o
   6  12   4     1701.24     1705.53     74.17 o
   8  12   4      246.59      257.25     28.47 o
  10  12   4     1092.17     1350.96    101.66 o
  12  12   4       22.50      112.30     51.38 o
  14  12   4      839.77      921.46     78.84 o
  16  12   4      261.57      290.49     59.94 o
  18  12   4       26.53       46.92     54.88 o
 -19  13   4        9.60       18.23     21.30 o
 -17  13   4       54.60       67.88     20.48 o
 -15  13   4        5.04       -7.17     19.55 o
 -13  13   4       30.63       77.24     21.84 o
 -11  13   4       33.36       45.90     36.79 o
  -9  13   4       69.08      120.86     16.32 o
  -7  13   4        1.79      -16.82     15.94 o
  -5  13   4      209.46      210.78     16.53 o
  -3  13   4      197.28      195.67     18.31 o
  -1  13   4      304.27      326.08     20.25 o
   1  13   4      306.52      236.23     49.45 o
   3  13   4      177.33      109.45     40.99 o
   5  13   4       66.32      -37.83     30.17 o
   7  13   4       29.26      -90.12     45.24 o
   9  13   4        0.09      -45.17     48.35 o
  11  13   4       12.14       -9.14     50.24 o
  13  13   4       31.94        3.40     48.44 o
  15  13   4      244.03      264.48     62.52 o
 -16  14   4       78.94       87.99     32.96 o
 -14  14   4       18.91       20.30     20.43 o
 -12  14   4       70.79       36.28     19.76 o
 -10  14   4       68.17       80.10     25.21 o
  -8  14   4      248.13      301.63     25.79 o
  -6  14   4      335.20      435.77     55.16 o
  -4  14   4      361.62      309.77     55.34 o
  -2  14   4      514.69      521.48     60.57 o
   0  14   4       77.75       87.37     48.38 o
   2  14   4       27.13       13.02     46.58 o
   4  14   4       56.76      -31.71     47.73 o
   6  14   4      107.11       88.85     52.34 o
   8  14   4       16.16       44.74     52.72 o
  10  14   4      913.75      967.14     82.05 o
  12  14   4       64.39       85.16     56.93 o
  -9  15   4        9.32        5.54     54.97 o
  -7  15   4      168.53      154.50     56.09 o
  -5  15   4       79.10       72.39     54.31 o
  -3  15   4      116.45       35.11     52.62 o
  -1  15   4       94.33      101.59     53.29 o
   1  15   4       11.09        0.77     51.00 o
   7  15   4      537.32      623.48     71.22 o
 -33   1   5        4.34       22.50     21.24 o
 -31   1   5        3.35        5.37     19.66 o
 -29   1   5        5.35       -6.97     17.95 o
 -27   1   5       26.91       23.04     19.26 o
 -25   1   5        3.12        3.05     14.92 o
 -23   1   5      361.03      322.99     19.45 o
 -21   1   5      618.89      658.34     22.59 o
 -19   1   5     5506.28     5605.96     96.59 o
 -17   1   5     1548.99     1581.63     31.08 o
 -15   1   5      115.21      168.32      7.08 o
 -13   1   5      185.30      249.08      5.82 o
 -11   1   5       20.83       12.71      7.45 o
  -9   1   5      179.17      201.45      9.65 o
  -7   1   5     1063.52     1034.94     24.55 o
  -5   1   5     4705.19     4742.64     76.44 o
  -3   1   5      582.45      535.79     12.82 o
  -1   1   5    18678.27    19122.23    274.10 o
   1   1   5      967.91      814.76     16.17 o
   3   1   5     1712.33     1439.67     36.81 o
   5   1   5     5351.28     5168.30     81.04 o
   7   1   5     4517.69     4523.58     77.72 o
   9   1   5     1143.81     1147.88     22.90 o
  11   1   5       68.68       56.52      9.22 o
  13   1   5      621.80      568.49     16.24 o
  15   1   5      227.48      172.07     11.90 o
  17   1   5     2618.24     2565.32     46.43 o
  19   1   5      425.76      435.97     17.12 o
  21   1   5     1029.92      888.67     33.18 o
  23   1   5      792.17      849.08     40.09 o
  25   1   5      500.50      482.96     27.17 o
  27   1   5       73.83       82.88     28.37 o
  29   1   5      112.48      114.77     39.08 o
 -34   2   5       57.89       57.34     26.02 o
 -32   2   5       35.45       14.83     20.99 o
 -30   2   5        6.12        5.17     23.76 o
 -28   2   5       40.28       20.45     17.99 o
 -26   2   5       31.96       32.82     16.16 o
 -24   2   5      576.86      512.64     20.94 o
 -22   2   5      727.84      734.79     22.51 o
 -20   2   5      106.23       95.50     10.88 o
 -18   2   5      130.65      134.57     10.12 o
 -16   2   5     1676.54     1765.34     33.45 o
 -14   2   5       22.11        3.49      5.73 o
 -12   2   5     2165.77     2225.38     36.51 o
 -10   2   5     1002.65      878.80     14.44 o
  -8   2   5      420.11      484.43     16.77 o
  -6   2   5     1947.95     1860.21     39.51 o
  -4   2   5     2153.14     2022.54     30.55 o
  -2   2   5    18705.38    18608.04    263.54 o
   0   2   5     3397.41     3568.76     57.38 o
   2   2   5    21972.27    21315.65    329.40 o
   4   2   5     1055.32     1010.08     19.11 o
   6   2   5    22315.39    21318.99    325.70 o
   8   2   5      247.70      295.50     10.88 o
  10   2   5     4896.55     4808.19     92.74 o
  12   2   5     6667.00     6515.47    103.17 o
  14   2   5      340.81      260.55     12.54 o
  16   2   5     4500.68     4494.91     74.27 o
  18   2   5     3664.32     3347.55     57.97 o
  20   2   5     2766.65     2688.59     63.71 o
  22   2   5      559.36      567.34     26.97 o
  24   2   5     1835.46     1880.13     51.35 o
  26   2   5       11.68        1.70     24.46 o
  28   2   5      305.24      331.94     42.78 o
  30   2   5       21.48       90.23     28.16 o
 -33   3   5        0.90      -23.95     24.42 o
 -31   3   5       16.26      -45.15     22.58 o
 -29   3   5        3.15      -15.49     20.92 o
 -27   3   5      199.03      146.32     20.89 o
 -25   3   5        0.62      -24.02     17.51 o
 -23   3   5      135.27       96.98     13.57 o
 -21   3   5       11.08       -3.45     11.22 o
 -19   3   5       60.84       32.27      9.95 o
 -17   3   5      300.06      261.23     11.28 o
 -15   3   5      173.54      182.63      9.26 o
 -13   3   5      123.37      124.28     12.16 o
 -11   3   5       40.06       37.05      5.51 o
  -9   3   5       12.43        4.32      4.57 o
  -7   3   5     2335.63     2528.49     37.55 o
  -5   3   5       58.13       47.25      4.27 o
  -3   3   5     7590.20     7731.95    110.62 o
  -1   3   5     2484.76     2182.12     46.29 o
   1   3   5     1387.15     1291.85     23.42 o
   3   3   5     3275.40     3242.51     58.13 o
   5   3   5      403.65      383.08     14.67 o
   7   3   5      242.01      253.13     10.56 o
   9   3   5      186.12      193.26     11.52 o
  11   3   5     6339.86     6155.16    126.08 o
  13   3   5      509.36      518.51     24.03 o
  15   3   5      902.23      836.11     28.46 o
  17   3   5     1212.35     1242.33     55.20 o
  19   3   5      523.00      549.13     19.12 o
  21   3   5      478.10      530.00     25.65 o
  23   3   5      173.89      156.24     22.78 o
  25   3   5      167.30      157.25     44.70 o
  27   3   5       90.27      123.32     27.02 o
  29   3   5       36.53       63.27     27.42 o
 -32   4   5        2.27       -3.13     30.55 o
 -30   4   5       31.90       40.52     23.16 o
 -28   4   5       64.82       27.41     20.83 o
 -26   4   5        0.07      -27.99     16.43 o
 -24   4   5       21.62       42.12     15.57 o
 -22   4   5       44.95       54.39     14.44 o
 -20   4   5      432.39      476.36     24.73 o
 -18   4   5      186.78      170.73     12.34 o
 -16   4   5     1579.19     1766.31     38.45 o
 -14   4   5       52.36       21.99      7.39 o
 -12   4   5     1491.64     1579.67     30.29 o
 -10   4   5     1523.28     1625.32     27.87 o
  -8   4   5     2356.72     2329.31     35.17 o
  -6   4   5     1128.32     1064.76     19.50 o
  -4   4   5     2049.11     2061.24     31.56 o
  -2   4   5     3782.05     3815.76     72.09 o
   2   4   5     2011.72     1803.45     38.57 o
   4   4   5      556.85      560.62     17.90 o
   6   4   5    13566.09    12783.85    244.13 o
   8   4   5       13.92       -5.10      7.22 o
  10   4   5     1307.47     1218.95     25.20 o
  12   4   5     1624.31     1565.71     38.49 o
  14   4   5     1431.94     1408.68     29.27 o
  16   4   5      229.49      214.79     13.44 o
  18   4   5       91.67      121.38     13.45 o
  20   4   5      444.32      388.21     22.61 o
  22   4   5       36.00       57.92     20.03 o
  24   4   5      703.74      659.45     34.15 o
  26   4   5       10.55       28.33     25.77 o
  28   4   5      357.70      383.37     53.58 o
 -33   5   5        0.03      -24.27     26.75 o
 -31   5   5        0.00      -22.76     30.05 o
 -29   5   5        3.32        0.46     22.31 o
 -27   5   5       33.67       24.01     18.73 o
 -25   5   5        5.18      -20.77     16.68 o
 -23   5   5      714.04      724.03     26.25 o
 -21   5   5       58.14       59.26     15.69 o
 -19   5   5      597.54      624.44     21.49 o
 -17   5   5       57.88       81.42     11.57 o
 -15   5   5      744.50      809.68     31.10 o
 -13   5   5      132.61      143.15     10.25 o
 -11   5   5      974.17     1008.52     24.24 o
  -9   5   5     1605.09      775.62     60.18 o
  -3   5   5       53.33       15.90     11.15 o
  -1   5   5     8599.13     4669.75    133.41 o
   1   5   5     6699.07     6587.32    104.26 o
   3   5   5    14338.50    14307.19    222.80 o
   5   5   5      748.33      764.84     20.17 o
   7   5   5       86.08       56.63      9.71 o
   9   5   5     1238.64     1154.46     24.22 o
  11   5   5       67.12       55.16     18.61 o
  13   5   5       25.80       12.94     10.00 o
  15   5   5       10.30       12.66     11.32 o
  17   5   5     1979.46     1913.30     38.54 o
  19   5   5      578.17      531.10     25.07 o
  21   5   5     1752.94     1594.08     51.85 o
  23   5   5      831.99      808.50     37.49 o
  25   5   5      476.92      398.35     31.78 o
  27   5   5      456.35      433.56     31.68 o
 -32   6   5        0.07      -51.25     25.63 o
 -30   6   5        1.46      -11.47     24.73 o
 -28   6   5        0.54      -30.81     19.84 o
 -26   6   5       75.80       55.17     19.27 o
 -24   6   5       53.96       15.17     16.88 o
 -22   6   5       61.49       45.99     15.62 o
 -20   6   5       17.25       -0.83     13.43 o
 -18   6   5     1184.44     1138.43     30.30 o
 -16   6   5      107.36      132.53     12.65 o
 -14   6   5      399.59      406.66     15.59 o
 -12   6   5       21.42        0.40      9.64 o
 -10   6   5      595.52      654.92     19.54 o
  -8   6   5      896.93      887.33     29.54 o
  -6   6   5       31.03       37.39     12.47 o
  -4   6   5     2071.52     2139.20     54.33 o
  -2   6   5     3727.38     3753.32     60.60 o
   0   6   5     6610.10     6567.90    114.49 o
   2   6   5      505.27      530.47     16.60 o
   4   6   5     2355.80     2590.17     48.96 o
   6   6   5    12016.58    11211.48    192.69 o
   8   6   5      271.15      284.70     13.28 o
  10   6   5      361.56      427.82     14.53 o
  12   6   5      825.81      795.93     22.25 o
  14   6   5     1125.28     1256.91     39.23 o
  16   6   5      953.37      994.75     36.74 o
  18   6   5     3445.63     3592.89     78.93 o
  20   6   5      825.56      958.28     58.43 o
  22   6   5      587.46      647.59     35.61 o
  24   6   5      310.47      383.26     30.27 o
  26   6   5       78.28      146.14     28.55 o
 -31   7   5       12.19       -5.03     22.57 o
 -29   7   5        2.05      -27.32     21.50 o
 -27   7   5       55.39       32.20     20.22 o
 -25   7   5        7.69       -4.70     18.37 o
 -23   7   5        6.62       10.48     17.06 o
 -21   7   5       89.05       61.69     23.13 o
 -19   7   5        0.23        8.55     15.96 o
 -17   7   5      256.32      197.86     15.27 o
 -15   7   5      231.10      270.53     15.25 o
 -13   7   5       95.26       82.62     11.88 o
 -11   7   5      785.81      808.63     23.13 o
  -9   7   5        2.86        0.91     10.02 o
  -7   7   5     1161.16     1068.84     24.43 o
  -5   7   5       24.54       23.24      7.48 o
  -3   7   5     4542.91     4393.64     65.75 o
  -1   7   5       32.58       47.72      9.11 o
   1   7   5      618.44      622.73     24.64 o
   3   7   5      410.13      351.45     13.81 o
   5   7   5       34.26        6.06     11.24 o
   7   7   5      793.98      763.07     26.49 o
   9   7   5       95.30      100.43     15.97 o
  11   7   5       48.13       59.56     11.09 o
  13   7   5      846.78      786.26     21.86 o
  15   7   5      743.80      849.15     23.46 o
  17   7   5      237.72      286.63     20.18 o
  19   7   5      150.90      211.01     24.19 o
  21   7   5      264.21      364.32     40.89 o
  23   7   5       12.68       13.40     25.11 o
  25   7   5       13.35       34.38     27.05 o
 -28   8   5        9.81       -9.04     21.34 o
 -26   8   5       88.53       65.15     21.34 o
 -24   8   5      317.68      337.21     23.04 o
 -22   8   5        1.67        9.47     17.31 o
 -20   8   5      221.30      255.73     26.40 o
 -18   8   5        2.11       14.73     14.39 o
 -16   8   5      441.57      432.48     23.53 o
 -14   8   5        5.95       12.07     12.79 o
 -12   8   5     1635.65     1743.02     39.79 o
 -10   8   5      338.26      326.90     15.32 o
  -8   8   5     1031.53      928.67     25.85 o
  -6   8   5     1412.15     1443.75     27.88 o
  -4   8   5        5.58        3.19     10.18 o
  -2   8   5      331.91      390.07     12.36 o
   0   8   5     2999.16     3008.55     64.35 o
   2   8   5     1581.97     1524.77     30.17 o
   4   8   5      211.61      170.04     14.33 o
   6   8   5     5442.25     5272.62    105.80 o
   8   8   5       72.76       42.14     13.82 o
  10   8   5     2872.25     2637.44     58.95 o
  12   8   5      495.19      417.31     18.58 o
  14   8   5       48.48       46.18     13.95 o
  16   8   5      337.60      352.56     64.15 o
  18   8   5       93.74      117.36     25.95 o
  20   8   5      709.09      660.38     33.96 o
  22   8   5       88.90       48.53     25.43 o
  24   8   5      575.04      491.82     33.71 o
 -27   9   5        2.78       12.67     22.38 o
 -25   9   5       40.32       18.18     20.85 o
 -23   9   5        4.60       14.36     19.06 o
 -21   9   5       12.03       -5.10     17.25 o
 -19   9   5     1113.07     1092.02     51.90 o
 -17   9   5      366.46      340.25     19.45 o
 -15   9   5      118.38      116.63     15.81 o
 -13   9   5      227.17      255.25     20.68 o
 -11   9   5       43.61       39.76     13.16 o
  -9   9   5       18.92       37.53     15.07 o
  -7   9   5      965.88      992.54     28.29 o
  -5   9   5     1022.57     1011.26     25.17 o
  -3   9   5       66.18       92.40     10.04 o
  -1   9   5     5232.89     5324.91     87.30 o
   1   9   5     2263.76     2344.14     42.87 o
   3   9   5      488.58      576.83     17.63 o
   5   9   5     2584.66     2431.04     48.91 o
   7   9   5     1397.32     1228.95     34.64 o
   9   9   5      672.52      549.85     36.46 o
  11   9   5       72.38       83.42     14.23 o
  13   9   5       58.12       72.45     14.96 o
  15   9   5     1260.54     1543.99     88.24 o
  17   9   5      377.09      398.60     34.76 o
  19   9   5      414.36      500.79     37.26 o
  21   9   5      350.93      382.94     50.43 o
  23   9   5      465.23      458.53     41.96 o
 -26  10   5       98.19       91.69     23.35 o
 -24  10   5        2.66       17.15     20.92 o
 -22  10   5      211.00      208.86     21.68 o
 -20  10   5        1.71       18.10     18.04 o
 -18  10   5        1.61       -2.99     16.23 o
 -16  10   5        6.64       17.11     16.34 o
 -14  10   5      119.70       91.87     16.31 o
 -12  10   5      835.81      838.50     45.70 o
 -10  10   5      495.68      540.74     21.20 o
  -8  10   5      280.07      257.69     16.41 o
  -6  10   5       32.87       35.74     12.23 o
  -4  10   5     3366.02     3299.74     60.83 o
  -2  10   5      105.23       98.71     12.96 o
   0  10   5     2796.67     2841.11     52.02 o
   2  10   5      159.17      157.45     12.84 o
   4  10   5     1705.11     1747.88     39.52 o
   6  10   5      329.45      322.85     17.56 o
   8  10   5      390.65      411.66     19.22 o
  10  10   5     1357.81     1239.39     33.07 o
  12  10   5        7.47       30.48     24.91 o
  14  10   5     1477.55     1618.35     69.50 o
  16  10   5      152.71      227.74     63.72 o
  18  10   5     1193.82     1421.50     99.60 o
  20  10   5      171.74      189.38     35.22 o
  22  10   5      371.35      437.65     40.57 o
 -23  11   5        5.75       32.57     20.52 o
 -21  11   5       77.95       72.82     20.40 o
 -19  11   5      140.48      155.47     23.62 o
 -17  11   5       68.66       75.74     17.88 o
 -15  11   5       13.10      -30.53     16.21 o
 -13  11   5        2.60       -2.13     16.77 o
 -11  11   5       96.98      101.42     15.98 o
  -9  11   5      207.12      217.79     17.98 o
  -7  11   5      289.97      250.99     15.77 o
  -5  11   5       11.61       -2.30     13.04 o
  -3  11   5      491.14      438.65     20.60 o
  -1  11   5      234.54      238.21     17.39 o
   1  11   5       11.88       15.33     13.32 o
   3  11   5      323.65      347.05     21.75 o
   5  11   5      119.82       91.34     15.51 o
   7  11   5      430.55      411.49     28.52 o
   9  11   5      963.08      808.68     27.26 o
  11  11   5      654.11      668.96     39.02 o
  13  11   5      208.48      217.49     38.37 o
  15  11   5      112.52      128.98     30.69 o
  17  11   5       18.84       70.98     31.71 o
  19  11   5       31.25       42.49     40.25 o
 -22  12   5       95.17       92.96     21.78 o
 -20  12   5        5.49       28.50     20.09 o
 -18  12   5        1.80       -9.67     18.91 o
 -16  12   5      164.86      157.70     20.18 o
 -14  12   5       51.38       45.60     17.82 o
 -12  12   5      108.42      134.47     18.64 o
 -10  12   5       37.75       46.14     15.13 o
  -8  12   5        0.02       -9.20     14.50 o
  -6  12   5        2.42        7.18     15.62 o
  -4  12   5      263.06      251.24     18.96 o
  -2  12   5       79.45       93.77     16.46 o
   0  12   5     1320.06     1358.87     37.83 o
   2  12   5      849.05      761.25     25.28 o
   4  12   5     1039.88      988.26     33.66 o
   6  12   5      327.29      299.08     21.33 o
   8  12   5      613.96      570.09     34.04 o
  10  12   5       55.13       18.26     27.17 o
  12  12   5       21.44        7.18     28.23 o
  14  12   5        9.14      -23.79     29.19 o
  16  12   5        9.81       49.29     57.54 o
 -17  13   5       41.33       42.26     20.24 o
 -15  13   5        1.16       25.67     21.09 o
 -13  13   5      141.77      173.42     26.43 o
 -11  13   5        8.91      -11.12     16.18 o
  -9  13   5        3.13        0.66     16.08 o
  -7  13   5      412.97      393.79     19.96 o
  -5  13   5      189.92      211.88     19.50 o
  -3  13   5      287.32      293.65     20.62 o
  -1  13   5      770.78      882.17     33.52 o
   1  13   5      761.02      793.18     28.58 o
   3  13   5      169.82      199.25     24.76 o
   5  13   5      151.33      122.96     23.85 o
   7  13   5       58.48        2.38     49.67 o
   9  13   5       11.11        2.89     51.48 o
  11  13   5      137.46      349.79     63.56 o
  13  13   5       19.23      -10.00     56.17 o
 -14  14   5       12.63        3.82     21.59 o
 -12  14   5       31.61       62.86     18.46 o
 -10  14   5       14.48       -0.81     17.03 o
  -8  14   5      158.17      133.08     24.99 o
  -6  14   5      101.62       88.68     19.71 o
  -4  14   5      187.96      206.56     37.24 o
  -2  14   5       20.18      -24.15     28.37 o
   0  14   5       88.45      147.78     50.08 o
   2  14   5        4.20       18.84     47.24 o
   4  14   5      134.96      108.61     48.68 o
   6  14   5       18.74      -34.27     54.13 o
   8  14   5       84.57       82.89     55.97 o
  10  14   5      217.35      151.57     59.76 o
  -5  15   5       12.07      -90.88     49.69 o
  -3  15   5       64.26       27.98     52.00 o
  -1  15   5        3.06      -53.39     50.46 o
   1  15   5       73.59       65.18     52.46 o
 -34   0   6        0.85      -22.45     30.93 o
 -32   0   6        3.15      -32.91     28.55 o
 -30   0   6      122.61      116.40     27.81 o
 -28   0   6       91.83       94.65     25.86 o
 -26   0   6      318.49      293.71     26.90 o
 -24   0   6        1.37       29.73     19.50 o
 -22   0   6       56.93       83.75     18.85 o
 -20   0   6      174.81      236.41     19.49 o
 -18   0   6      658.88      497.57     30.07 o
 -16   0   6     7019.09     7095.66    136.71 o
 -14   0   6       90.18      116.03      9.74 o
 -12   0   6     3132.15     3157.86     92.02 o
 -10   0   6       20.56       20.48     24.68 o
  -8   0   6    21348.01    23311.76    636.34 o
  -6   0   6     5662.90     6028.71    137.21 o
  -4   0   6     1810.30     1824.20     45.82 o
  -2   0   6      556.39      545.52     19.41 o
   0   0   6     4627.89     4739.38    139.49 o
   2   0   6     9634.21     9114.86    199.17 o
   4   0   6       89.66      134.80     18.07 o
   6   0   6    17742.07    17245.65    447.22 o
   8   0   6       81.77      116.77     12.97 o
  10   0   6    23567.79    23741.74    514.65 o
  12   0   6       69.33       65.11     14.13 o
  14   0   6     2820.02     2677.32     67.53 o
  16   0   6       11.99       13.00     16.42 o
  18   0   6     1340.47     1270.71     42.77 o
  20   0   6       75.55      103.40     29.99 o
  22   0   6      148.03      136.70     30.76 o
  24   0   6      625.68      619.37     45.09 o
  26   0   6      455.21      459.10     42.15 o
  28   0   6      154.51      130.72     36.34 o
 -33   1   6       10.69       29.08     21.04 o
 -31   1   6        0.99       24.96     19.82 o
 -29   1   6        5.16       10.30     17.72 o
 -27   1   6        1.67      -36.06     23.34 o
 -25   1   6      115.05      112.47     16.10 o
 -23   1   6        3.00       -7.44     15.99 o
 -21   1   6      833.39      788.74     34.05 o
 -19   1   6       19.01       29.79      9.44 o
 -17   1   6       21.27       29.52      8.16 o
 -15   1   6       12.98       12.41      5.63 o
 -13   1   6     1480.68     1513.29     31.20 o
 -11   1   6      747.01      765.80     25.21 o
  -9   1   6      464.06      498.60     17.34 o
  -7   1   6       88.86       90.81      7.34 o
  -5   1   6     3608.80     4052.62     66.44 o
  -3   1   6      101.60      111.09      6.12 o
  -1   1   6       79.40       88.39      6.20 o
   1   1   6     2305.34     2381.10     43.68 o
   3   1   6      763.54      680.22     37.73 o
   7   1   6     1566.08     1575.07     31.00 o
   9   1   6      840.56      802.15     19.06 o
  11   1   6     7760.27     7198.31    113.79 o
  13   1   6      219.57      232.45     12.86 o
  15   1   6      644.49      622.67     18.87 o
  17   1   6       42.65       51.50     12.61 o
  19   1   6      153.43      106.54     14.50 o
  21   1   6       52.36       48.39     20.01 o
  23   1   6      155.12      167.85     23.69 o
  25   1   6      410.01      440.11     28.21 o
  27   1   6       35.10       61.57     24.13 o
 -32   2   6        0.32       -8.94     23.07 o
 -30   2   6        2.87       -9.13     23.94 o
 -28   2   6       53.43       30.96     20.41 o
 -26   2   6      339.75      280.56     19.09 o
 -24   2   6        1.22      -10.78     13.88 o
 -22   2   6       13.99        2.56     11.67 o
 -20   2   6       10.14       14.58     10.44 o
 -18   2   6        0.24       -3.14      8.68 o
 -16   2   6      104.73      123.71      8.62 o
 -14   2   6       93.37       82.50      6.88 o
 -12   2   6      604.28      644.37     12.11 o
 -10   2   6      512.83      487.77     33.22 o
  -8   2   6     1265.73     1347.46     27.84 o
  -6   2   6      133.33      157.05     10.03 o
  -4   2   6       91.52      102.15      4.47 o
  -2   2   6      101.02      124.69      7.07 o
   0   2   6      115.91      100.74      7.03 o
   2   2   6      135.38      122.06     10.86 o
   4   2   6     1723.46     1885.58     48.02 o
   6   2   6      426.45      442.22     12.93 o
   8   2   6       20.39       18.93      8.08 o
  10   2   6      473.41      399.59     13.44 o
  12   2   6      368.22      251.36     12.35 o
  14   2   6     1722.85     1577.54     32.18 o
  16   2   6      491.44      417.97     16.52 o
  18   2   6      165.13      162.99     14.78 o
  20   2   6        0.43       27.22     14.53 o
  22   2   6      223.53      254.63     34.14 o
  24   2   6      402.07      371.99     26.70 o
  26   2   6       24.47       16.06     23.27 o
  28   2   6       20.38       70.61     34.13 o
 -33   3   6       28.54       17.79     26.26 o
 -31   3   6        0.27      -28.10     22.59 o
 -29   3   6       41.83       37.26     21.42 o
 -27   3   6       48.64       21.13     20.70 o
 -25   3   6       57.41       25.86     17.32 o
 -23   3   6        2.54      -12.92     14.10 o
 -21   3   6        3.19       -5.72     12.03 o
 -19   3   6       46.47       28.60     10.11 o
 -17   3   6       98.36       89.97      9.38 o
 -15   3   6      552.72      558.10     15.43 o
 -13   3   6      387.74      427.41     11.76 o
 -11   3   6     1422.14     1533.16     25.08 o
  -9   3   6      579.17      616.76     11.30 o
  -7   3   6     1558.82     1721.88     24.79 o
  -5   3   6     1735.47     1795.29     26.41 o
  -3   3   6      110.45      146.02      6.45 o
  -1   3   6     2360.76     2465.22     44.87 o
   1   3   6     3107.70     3123.58     64.21 o
   3   3   6       17.47        4.14      6.08 o
   5   3   6     3855.58     3811.88     61.73 o
   7   3   6     3336.28     3341.73     55.14 o
   9   3   6     9012.07     8645.33    135.28 o
  11   3   6     2284.16     2020.28     36.84 o
  13   3   6      296.46      252.26     14.98 o
  15   3   6      354.47      310.97     14.92 o
  17   3   6     3859.04     3604.06     62.43 o
  19   3   6      692.69      720.42     22.37 o
  21   3   6       14.21        8.35     25.20 o
  23   3   6      260.51      276.66     24.83 o
  25   3   6       65.19       48.65     26.65 o
  27   3   6      526.55      478.79     34.87 o
 -32   4   6        3.58      -13.88     27.46 o
 -30   4   6       65.24       27.95     23.18 o
 -28   4   6       12.22      -20.97     20.88 o
 -26   4   6        0.92      -23.97     18.70 o
 -24   4   6        2.66       -4.28     14.76 o
 -22   4   6       73.24       27.64     14.00 o
 -20   4   6       18.00       -5.59     15.26 o
 -18   4   6        8.79       12.58     10.93 o
 -16   4   6       34.60       22.64      9.68 o
 -14   4   6     1652.07     1636.06     39.50 o
 -12   4   6     1443.23     1431.00     28.97 o
 -10   4   6      990.20     1018.18     20.39 o
  -8   4   6     4268.14     4431.66     76.48 o
  -6   4   6      144.24      155.65      7.33 o
  -4   4   6      495.50      459.20     11.21 o
  -2   4   6      313.64      272.61     26.52 o
   0   4   6      205.56      226.35     25.32 o
   2   4   6     2268.41     2048.93     52.14 o
   4   4   6     8909.39     8981.82    173.14 o
   6   4   6     2487.61     2443.27     41.80 o
   8   4   6      775.84      634.63     30.16 o
  10   4   6     7494.03     7066.84    111.96 o
  12   4   6     1577.06     1558.46     31.38 o
  14   4   6     2069.83     2129.27     40.32 o
  16   4   6      113.25      118.82     13.36 o
  18   4   6      155.30      162.29     15.13 o
  20   4   6       19.43       14.78     19.44 o
  22   4   6       25.36       61.56     21.11 o
  24   4   6      503.99      517.01     33.38 o
  26   4   6      260.32      256.26     29.94 o
 -31   5   6        0.48      -52.82     38.13 o
 -29   5   6        4.18      -28.84     22.75 o
 -27   5   6       15.55      -25.02     19.28 o
 -25   5   6       46.12        9.77     22.62 o
 -23   5   6       50.08       23.89     16.98 o
 -21   5   6        0.19       -0.09     13.62 o
 -19   5   6        6.64       -7.80     12.13 o
 -17   5   6      211.80      154.64     15.32 o
 -15   5   6      144.67      115.85     11.23 o
 -13   5   6       20.10        6.59      9.44 o
 -11   5   6      182.43      170.23     11.26 o
  -9   5   6      227.83      210.00     11.36 o
  -7   5   6      724.08      779.90     22.42 o
  -5   5   6        2.41        5.70      6.38 o
  -3   5   6       22.36       18.18      4.87 o
  -1   5   6        6.50        5.16      5.81 o
   1   5   6     1231.92     1136.39     22.89 o
   3   5   6      645.64      653.65     19.37 o
   5   5   6      689.35      694.40     20.11 o
   7   5   6      981.20      997.69     27.95 o
   9   5   6      652.68      704.84     19.61 o
  11   5   6     1261.71     1181.34     26.57 o
  13   5   6        1.97       14.27     11.54 o
  15   5   6       75.39       64.59     12.78 o
  17   5   6      179.76      145.45     14.50 o
  19   5   6      156.46      162.63     21.04 o
  21   5   6      277.07      292.44     26.59 o
  23   5   6       53.30       79.40     25.61 o
  25   5   6      469.52      545.43     35.02 o
 -30   6   6       51.08       -0.54     24.63 o
 -28   6   6        3.80      -40.02     20.01 o
 -26   6   6       41.54       28.25     24.89 o
 -24   6   6      155.55      138.65     18.79 o
 -22   6   6      214.49      237.85     18.11 o
 -20   6   6      162.27      167.92     15.71 o
 -18   6   6      352.01      353.89     19.77 o
 -16   6   6      348.17      422.92     17.01 o
 -14   6   6      157.00      113.25     11.59 o
 -12   6   6     2952.78     3292.11     65.69 o
 -10   6   6     1148.62     1018.85     24.04 o
  -8   6   6     6334.74     6923.22    118.64 o
  -6   6   6      298.21      283.13     17.14 o
  -4   6   6     1686.16     1680.78     31.91 o
  -2   6   6       69.19       71.60      9.81 o
   0   6   6     3830.99     3774.44     68.44 o
   2   6   6     1581.85     1631.92     34.28 o
   4   6   6        9.08       35.24     11.89 o
   6   6   6     1690.19     1741.68     41.33 o
   8   6   6     1162.46     1094.65     24.82 o
  10   6   6     3702.12     3486.92     59.33 o
  12   6   6       12.62       11.72     11.36 o
  14   6   6     3329.90     2997.90     53.37 o
  16   6   6       13.28        8.06     15.33 o
  18   6   6     1092.74     1038.10     36.72 o
  20   6   6       49.72       36.36     23.86 o
  22   6   6      204.80      237.19     27.29 o
  24   6   6       81.01       88.51     27.54 o
 -29   7   6        3.75      -34.84     22.15 o
 -27   7   6        3.84      -44.53     22.26 o
 -25   7   6       31.52        7.79     19.60 o
 -23   7   6        0.12       -1.45     16.68 o
 -21   7   6       11.04        5.46     15.06 o
 -19   7   6        0.91       -9.91     13.88 o
 -17   7   6      399.06      404.26     19.28 o
 -15   7   6      101.14       93.08     13.30 o
 -13   7   6      472.44      499.11     18.91 o
 -11   7   6      951.59     1011.13     26.75 o
  -9   7   6      180.46      201.34     11.92 o
  -7   7   6     2231.50     2231.20     39.52 o
  -5   7   6      132.53      165.95      9.58 o
  -3   7   6      109.19       92.82      9.56 o
  -1   7   6     1270.06     1182.17     28.13 o
   1   7   6     1847.91     1841.04     38.19 o
   3   7   6      309.10      346.12     34.90 o
   5   7   6      170.40      214.46     15.72 o
   7   7   6     6567.83     6532.17    129.75 o
   9   7   6     2624.29     2580.17     50.44 o
  11   7   6     2269.12     2194.04     44.97 o
  13   7   6      818.43      799.42     30.77 o
  15   7   6     1115.93     1088.52     28.11 o
  17   7   6      728.13      738.41     29.24 o
  19   7   6      166.43      169.57     24.76 o
  21   7   6      156.68      212.59     27.12 o
  23   7   6       72.16       77.48     26.52 o
 -28   8   6        8.00      -37.18     21.99 o
 -26   8   6       48.15        4.60     21.71 o
 -24   8   6       32.92       28.45     18.87 o
 -22   8   6      120.83      124.33     18.84 o
 -20   8   6       19.37       21.64     15.96 o
 -18   8   6      342.24      307.61     18.41 o
 -16   8   6       20.02       -3.69     14.06 o
 -14   8   6      921.90      929.05     30.06 o
 -12   8   6      182.78      157.57     14.33 o
 -10   8   6      330.79      303.94     16.06 o
  -8   8   6      137.07      141.31     12.55 o
  -6   8   6      267.97      251.03     12.64 o
  -4   8   6      338.44      331.57     13.75 o
  -2   8   6       20.83       16.78     10.18 o
   0   8   6     1200.19     1187.32     27.64 o
   2   8   6      460.87      477.59     17.45 o
   4   8   6     1363.94     1409.37     37.02 o
   6   8   6      459.28      473.47     20.93 o
   8   8   6     2509.50     2607.06     59.16 o
  10   8   6      443.01      404.94     18.15 o
  12   8   6     1431.94     1553.04     36.80 o
  14   8   6       21.69       -1.13     15.09 o
  16   8   6        2.41       34.88     22.71 o
  18   8   6      199.91      231.18     60.27 o
  20   8   6      133.91      141.30     32.98 o
  22   8   6      313.70      330.03     39.04 o
 -27   9   6        5.97       -7.20     21.63 o
 -25   9   6      146.90      129.24     22.33 o
 -23   9   6       34.93       26.67     18.92 o
 -21   9   6        1.67       12.46     20.61 o
 -19   9   6       82.34      111.42     18.27 o
 -17   9   6       49.78       23.69     15.66 o
 -15   9   6        2.35      -11.15     14.68 o
 -13   9   6       47.13       68.23     14.33 o
 -11   9   6      116.50      144.53     33.68 o
  -9   9   6      355.52      299.21     16.84 o
  -7   9   6      368.73      387.85     16.14 o
  -5   9   6       80.44       94.79     11.75 o
  -3   9   6      141.64      138.76     12.52 o
  -1   9   6      657.92      625.46     21.08 o
   1   9   6       26.71       18.95     11.88 o
   3   9   6     1812.22     1671.28     34.42 o
   5   9   6      203.81      123.95     16.46 o
   7   9   6       74.12       84.28     16.70 o
   9   9   6       31.98       -4.92     26.80 o
  11   9   6       86.51       73.03     21.33 o
  13   9   6      662.87      563.69     22.41 o
  15   9   6       36.43       32.55     28.99 o
  17   9   6      947.40      844.85     77.42 o
  19   9   6       48.00       99.42     31.86 o
  21   9   6      682.76      733.59     89.59 o
 -24  10   6        3.36        1.41     20.54 o
 -22  10   6       34.10       17.48     25.49 o
 -20  10   6       56.04       56.10     18.59 o
 -18  10   6      162.76      147.48     18.60 o
 -16  10   6      393.54      420.38     23.60 o
 -14  10   6        1.47      -10.79     27.98 o
 -12  10   6       15.86       30.22     15.33 o
 -10  10   6       13.11       18.90     14.64 o
  -8  10   6     1847.14     1908.51     40.28 o
  -6  10   6      249.20      276.78     15.54 o
  -4  10   6      136.78      104.80     18.02 o
  -2  10   6      788.66      670.58     21.86 o
   0  10   6      161.13      144.22     13.77 o
   2  10   6      132.57      103.69     13.45 o
   4  10   6      253.54      312.24     17.99 o
   6  10   6      258.41      279.60     18.06 o
   8  10   6     1043.80     1010.50     30.52 o
  10  10   6     1031.62      938.93     31.08 o
  12  10   6      293.88      286.34     25.90 o
  14  10   6      537.14      576.42     40.34 o
  16  10   6      387.11      372.10     61.61 o
  18  10   6      269.39      281.36     44.63 o
  20  10   6       34.36       58.78     33.58 o
 -23  11   6        8.97       25.92     21.72 o
 -21  11   6       61.03       49.81     20.93 o
 -19  11   6       73.76       89.50     20.03 o
 -17  11   6       82.91       54.37     18.38 o
 -15  11   6       37.44       41.69     17.51 o
 -13  11   6      179.85      188.68     20.87 o
 -11  11   6      475.20      474.47     22.05 o
  -9  11   6       25.35       22.24     14.76 o
  -7  11   6      642.98      660.15     22.17 o
  -5  11   6      333.76      316.52     17.38 o
  -3  11   6        6.15       -2.34     15.13 o
  -1  11   6       39.23       30.00     15.84 o
   1  11   6      200.98      242.60     15.91 o
   3  11   6      674.61      734.36     25.31 o
   5  11   6      677.19      716.82     25.07 o
   7  11   6      653.18      625.26     24.15 o
   9  11   6      895.93      971.53     54.43 o
  11  11   6      725.44      785.06     36.03 o
  13  11   6      436.95      428.14     38.00 o
  15  11   6       92.09      126.27     53.89 o
  17  11   6       70.87       82.87     34.06 o
 -20  12   6       24.21       27.00     21.39 o
 -18  12   6      129.82      153.88     21.21 o
 -16  12   6        3.76        6.73     18.54 o
 -14  12   6      372.47      340.94     22.41 o
 -12  12   6       14.31       13.07     15.77 o
 -10  12   6      380.04      345.15     19.80 o
  -8  12   6      144.51      129.42     16.31 o
  -6  12   6      149.12      160.20     16.48 o
  -4  12   6      656.59      676.52     28.41 o
  -2  12   6       65.20       54.67     17.60 o
   0  12   6      937.28      969.32     32.90 o
   2  12   6       65.01       56.46     17.79 o
   4  12   6     1303.21     1288.08     40.34 o
   6  12   6       11.48       -4.72     18.22 o
   8  12   6     1309.25     1285.30     36.59 o
  10  12   6      163.93      176.93     30.78 o
  12  12   6       66.72       77.11     31.12 o
  14  12   6       36.02        4.36     58.92 o
 -15  13   6        9.25       24.23     20.07 o
 -13  13   6        1.28       -7.46     17.04 o
 -11  13   6       25.27       66.08     17.43 o
  -9  13   6       28.59       18.94     16.64 o
  -7  13   6      146.30      184.91     20.49 o
  -5  13   6      161.09      151.05     19.94 o
  -3  13   6      136.62      104.64     21.17 o
  -1  13   6       37.96       45.95     18.43 o
   1  13   6       97.06       65.74     22.59 o
   3  13   6       73.28       39.41     22.32 o
   5  13   6        2.15       24.99     20.33 o
   7  13   6        0.91      -11.63     23.74 o
   9  13   6       75.70       67.63     31.78 o
  11  13   6      162.10      226.41     62.32 o
 -10  14   6       53.57       54.26     17.89 o
  -8  14   6      144.99      155.61     21.39 o
  -6  14   6      197.68      210.92     21.91 o
  -4  14   6        6.25       20.96     19.94 o
  -2  14   6       80.75       57.06     19.63 o
   0  14   6       46.86       33.08     22.66 o
   2  14   6       86.50      103.36     30.26 o
   4  14   6      537.36      697.66     66.04 o
 -31   1   7        0.31      -25.11     22.06 o
 -29   1   7        9.77       -7.94     25.47 o
 -27   1   7       88.51       92.48     17.68 o
 -25   1   7      156.56      109.48     21.28 o
 -23   1   7      576.13      489.70     19.77 o
 -21   1   7       45.18       35.34     12.05 o
 -19   1   7      183.33      231.29     11.72 o
 -17   1   7      100.14       82.61      7.97 o
 -15   1   7      583.92      669.67     19.63 o
 -13   1   7      701.47      651.33     20.98 o
 -11   1   7       22.44       -0.51     10.05 o
  -9   1   7      305.43      288.54     11.31 o
  -7   1   7      276.70      275.98     11.06 o
  -5   1   7     2795.35     2873.51     49.21 o
  -3   1   7      347.71      357.22     10.05 o
  -1   1   7     4271.49     4233.95     68.70 o
   1   1   7       58.93       56.12      8.72 o
   3   1   7     4807.58     4709.38     75.08 o
   5   1   7       19.46       16.13      8.62 o
   7   1   7      200.11      200.48     10.95 o
   9   1   7     1100.84     1013.52     23.24 o
  11   1   7        4.93      -20.11     10.58 o
  13   1   7     1113.58     1170.58     42.66 o
  15   1   7       12.67       17.50     13.01 o
  17   1   7     2247.49     2241.34     43.31 o
  19   1   7      280.60      289.04     18.17 o
  21   1   7      387.14      369.67     26.41 o
  23   1   7        5.70       41.74     23.37 o
  25   1   7      603.76      690.94     33.84 o
 -32   2   7       24.52       31.14     24.03 o
 -30   2   7        7.18        3.62     26.66 o
 -28   2   7      126.47       86.86     22.91 o
 -26   2   7        2.73       -7.53     17.90 o
 -24   2   7       15.10       21.68     16.16 o
 -22   2   7      132.31      155.34     16.15 o
 -20   2   7        0.90        0.57     10.20 o
 -18   2   7      346.80      388.62     13.52 o
 -16   2   7      122.42       96.80      8.00 o
 -14   2   7      216.01      280.42     13.99 o
 -12   2   7      143.88      109.26     11.23 o
 -10   2   7       30.31       59.94     13.32 o
  -8   2   7     2000.41     1902.48     34.77 o
  -6   2   7      515.09      528.71      9.38 o
  -4   2   7     5069.57     5117.54     75.98 o
  -2   2   7       58.36       72.70      8.05 o
   0   2   7     7484.93     7414.79    117.29 o
   2   2   7       24.46       11.74      7.40 o
   4   2   7     7558.50     7151.11    112.29 o
   6   2   7     2674.25     2485.17     43.11 o
   8   2   7      148.84      132.76     10.63 o
  10   2   7      239.75      306.61     13.49 o
  12   2   7     2056.38     2018.50     38.33 o
  14   2   7     2397.08     2235.14     42.25 o
  16   2   7      622.88      637.47     21.01 o
  18   2   7     2154.76     2196.40     43.65 o
  20   2   7       64.77       80.92     17.04 o
  22   2   7      435.42      430.88     28.07 o
  24   2   7        2.67       30.60     24.24 o
  26   2   7       25.70       50.55     25.02 o
 -31   3   7        0.82       12.64     31.26 o
 -29   3   7        3.52      -22.29     20.61 o
 -27   3   7        0.28       -9.80     19.23 o
 -25   3   7        2.35        4.92     20.31 o
 -23   3   7        6.21      -14.02     13.96 o
 -21   3   7       70.99       76.59     15.26 o
 -19   3   7        3.38       11.94     11.18 o
 -17   3   7       18.73       24.41      9.79 o
 -15   3   7       41.31       67.24      8.61 o
 -13   3   7      383.30      363.16     12.21 o
 -11   3   7       68.53       99.15      6.87 o
  -9   3   7      731.77      694.00     15.94 o
  -7   3   7      707.33      683.33     13.55 o
  -5   3   7      230.24      176.57     10.69 o
  -3   3   7     1401.43     1440.28     27.10 o
  -1   3   7       91.27       84.47      8.26 o
   1   3   7        4.46        5.94      7.80 o
   3   3   7      775.43      737.88     20.85 o
   5   3   7     1002.82      904.80     20.98 o
   7   3   7     1651.72     1522.66     29.62 o
   9   3   7      693.87      663.65     18.93 o
  11   3   7      223.14      237.72     14.92 o
  13   3   7      237.51      241.79     14.40 o
  15   3   7      629.07      695.57     22.45 o
  17   3   7      102.99       73.48     14.87 o
  19   3   7      371.78      360.72     19.24 o
  21   3   7       75.99       94.90     23.17 o
  23   3   7       88.77      124.06     23.78 o
  25   3   7       71.64      131.49     26.46 o
 -30   4   7        3.70       15.89     23.79 o
 -28   4   7       20.12      -27.24     20.82 o
 -26   4   7       43.12      -11.50     19.02 o
 -24   4   7       73.51       46.57     16.37 o
 -22   4   7      213.47      188.27     15.83 o
 -20   4   7       19.63        5.42     13.74 o
 -18   4   7      328.07      397.77     16.11 o
 -16   4   7      506.91      492.13     18.96 o
 -14   4   7      818.18      835.69     20.96 o
 -12   4   7       67.15       86.95      8.72 o
 -10   4   7      355.24      356.11     13.42 o
  -8   4   7      398.24      428.56     12.66 o
  -6   4   7       17.57       40.56      7.45 o
  -4   4   7      576.38      575.44     15.01 o
  -2   4   7      591.59      582.90     15.60 o
   0   4   7     4449.29     4471.97     72.82 o
   2   4   7      273.66      266.85     12.33 o
   4   4   7      679.29      644.55     19.12 o
   6   4   7      981.87     1034.02     23.39 o
   8   4   7     1308.11     1256.84     26.76 o
  10   4   7       19.08        5.79     10.80 o
  12   4   7       26.90       51.51     12.25 o
  14   4   7      190.51      165.00     14.45 o
  16   4   7       75.13       96.86     15.07 o
  18   4   7      209.95      190.61     18.71 o
  20   4   7       43.56       46.04     21.10 o
  22   4   7      845.68      750.77     32.90 o
  24   4   7       64.06       80.44     37.72 o
 -29   5   7       14.02      -20.99     23.37 o
 -27   5   7       28.38       -8.07     24.90 o
 -25   5   7        0.38      -14.32     17.03 o
 -23   5   7       17.71        4.14     15.47 o
 -21   5   7        3.77       11.00     14.27 o
 -19   5   7      124.41      122.44     13.94 o
 -17   5   7        2.07       -8.70     11.41 o
 -15   5   7     1410.66     1604.14     41.69 o
 -13   5   7      351.73      296.19     12.87 o
 -11   5   7      638.57      549.36     16.59 o
  -9   5   7      159.46      145.82     10.54 o
  -7   5   7       22.55       17.05      8.24 o
  -5   5   7     3369.96     3692.41     70.37 o
  -3   5   7     3431.49     3751.92     68.40 o
  -1   5   7     1343.08     1466.86     31.99 o
   1   5   7     1108.07     1107.74     26.59 o
   3   5   7     3246.74     3173.85     66.29 o
   5   5   7        4.49       -5.71     10.77 o
   7   5   7     1196.84     1252.72     26.80 o
   9   5   7       98.22      155.65     17.56 o
  11   5   7        6.30       -7.53     12.02 o
  13   5   7      747.45      731.19     29.34 o
  15   5   7      371.39      354.94     17.41 o
  17   5   7     1850.22     1775.85     37.99 o
  19   5   7      160.50      153.14     17.07 o
  21   5   7     1553.22     1607.35     52.23 o
  23   5   7        9.88       29.41     27.09 o
 -28   6   7        2.40      -44.11     27.20 o
 -26   6   7       11.94        5.52     18.67 o
 -24   6   7      124.28      107.61     18.26 o
 -22   6   7        5.98       18.54     15.81 o
 -20   6   7       69.77       49.32     14.82 o
 -18   6   7       22.60       24.90     13.88 o
 -16   6   7       65.46       64.31     12.61 o
 -14   6   7       90.92       70.85     12.14 o
 -12   6   7        4.22       26.21     10.40 o
 -10   6   7       67.27       29.47     10.33 o
  -8   6   7      217.01      190.90     11.24 o
  -6   6   7     1986.75     1928.66     34.98 o
  -4   6   7       77.27       82.35      9.73 o
  -2   6   7       73.05       87.22     10.96 o
   0   6   7     5051.11     5050.72     90.32 o
   2   6   7      940.64      980.95     25.60 o
   4   6   7       40.81       36.33     13.18 o
   6   6   7      197.20      149.96     16.05 o
   8   6   7      470.67      490.82     26.24 o
  10   6   7      107.26      116.58     14.74 o
  12   6   7     2358.44     2322.97     48.53 o
  14   6   7      773.10      836.10     32.66 o
  16   6   7      768.90      829.09     24.82 o
  18   6   7      523.66      567.06     22.07 o
  20   6   7      238.66      279.88     24.54 o
  22   6   7        8.23       45.50     27.25 o
 -27   7   7        0.12      -14.90     21.02 o
 -25   7   7       19.88       29.86     19.10 o
 -23   7   7        0.05       10.09     17.47 o
 -21   7   7        1.01        0.81     20.68 o
 -19   7   7       11.97       -7.79     14.18 o
 -17   7   7        1.88        3.75     13.79 o
 -15   7   7       79.96       86.63     13.43 o
 -13   7   7       29.21       22.33     14.97 o
 -11   7   7       65.53       64.02     12.66 o
  -9   7   7       72.57       31.94     10.51 o
  -7   7   7      624.87      633.55     23.15 o
  -5   7   7        1.44        2.15      9.10 o
  -3   7   7      165.21      155.62     13.46 o
  -1   7   7      594.30      618.57     20.01 o
   1   7   7       87.91       84.93     12.48 o
   3   7   7      935.68     1006.02     30.78 o
   5   7   7      670.77      677.55     24.44 o
   7   7   7     2332.26     2114.35     49.61 o
   9   7   7       70.46       82.84     14.63 o
  11   7   7     1059.42     1034.94     29.89 o
  13   7   7      109.08       94.96     25.05 o
  15   7   7     1372.49     1487.76     38.19 o
  17   7   7       46.80       34.34     17.66 o
  19   7   7      149.45      194.26     35.46 o
  21   7   7      543.72      492.77     46.32 o
 -26   8   7        8.39       17.24     22.15 o
 -24   8   7        2.26      -21.59     18.47 o
 -22   8   7       43.86       40.37     18.34 o
 -20   8   7        3.05        5.00     16.28 o
 -18   8   7      361.42      347.16     18.85 o
 -16   8   7      154.95      140.69     15.29 o
 -14   8   7      528.24      538.42     20.55 o
 -12   8   7      119.64      119.66     17.52 o
 -10   8   7        1.89       16.80     11.81 o
  -8   8   7       61.17       61.43     11.46 o
  -6   8   7      505.21      604.58     18.64 o
  -4   8   7      429.01      518.73     19.26 o
  -2   8   7        8.44        4.59     11.32 o
   0   8   7     2322.20     2330.56     47.37 o
   2   8   7       10.23       10.54     12.57 o
   4   8   7     1032.03      966.89     30.66 o
   6   8   7      547.14      452.88     21.72 o
   8   8   7      536.41      510.83     23.65 o
  10   8   7        0.45       -9.26     14.75 o
  12   8   7       72.31       78.40     16.77 o
  14   8   7      392.37      429.36     28.40 o
  16   8   7       27.55       30.14     17.95 o
  18   8   7      442.19      352.64     37.64 o
  20   8   7        6.75      -15.68     33.60 o
 -25   9   7      123.31      103.86     22.00 o
 -23   9   7       45.90       39.52     19.56 o
 -21   9   7       12.66       -0.82     18.08 o
 -19   9   7       14.32       -2.37     17.34 o
 -17   9   7        2.34        7.60     15.73 o
 -15   9   7        1.91       10.39     15.05 o
 -13   9   7        7.55       -0.07     14.46 o
 -11   9   7      419.53      396.09     17.80 o
  -9   9   7       68.00       53.80     13.30 o
  -7   9   7      588.35      628.65     19.53 o
  -5   9   7      520.84      552.27     18.13 o
  -3   9   7      243.25      309.84     17.25 o
  -1   9   7      390.65      435.18     17.26 o
   1   9   7     1193.10     1146.80     27.73 o
   3   9   7      611.58      568.22     23.78 o
   5   9   7       19.89       25.23     16.46 o
   7   9   7        8.09        8.48     17.15 o
   9   9   7      349.65      460.46     20.83 o
  11   9   7      305.70      307.31     24.83 o
  13   9   7       79.31      108.53     17.75 o
  15   9   7      342.65      304.90     25.15 o
  17   9   7      370.69      384.14     38.83 o
  19   9   7      507.44      551.86     44.53 o
 -22  10   7        4.50      -15.15     19.92 o
 -20  10   7       42.69       43.50     21.94 o
 -18  10   7      160.06      147.05     19.20 o
 -16  10   7      111.58      137.06     18.49 o
 -14  10   7       39.99       35.01     16.83 o
 -12  10   7      102.75      121.79     15.81 o
 -10  10   7      680.10      629.90     21.66 o
  -8  10   7        3.48       22.93     14.10 o
  -6  10   7      601.75      573.87     20.38 o
  -4  10   7      131.80      123.19     15.40 o
  -2  10   7      823.07      804.23     25.69 o
   0  10   7      129.65      150.99     14.94 o
   2  10   7      363.86      398.92     19.99 o
   4  10   7      312.84      339.43     19.69 o
   6  10   7        5.82        3.64     16.12 o
   8  10   7      581.16      574.93     26.54 o
  10  10   7      184.06      164.48     18.54 o
  12  10   7      610.38      675.41     33.50 o
  14  10   7      264.90      310.70     36.23 o
  16  10   7      676.19      818.62     50.06 o
 -19  11   7        1.03       22.84     19.63 o
 -17  11   7        5.70      -15.28     18.19 o
 -15  11   7      148.02      121.96     19.43 o
 -13  11   7       40.96       35.18     15.90 o
 -11  11   7        1.77      -19.80     14.76 o
  -9  11   7       49.30       44.54     15.73 o
  -7  11   7       28.27       24.53     15.42 o
  -5  11   7        0.25       29.33     17.11 o
  -3  11   7        0.15       -6.25     17.26 o
  -1  11   7      222.41      222.80     18.09 o
   1  11   7        3.44        3.47     14.65 o
   3  11   7      804.00      765.19     27.89 o
   5  11   7      163.72      161.44     20.15 o
   7  11   7      506.70      470.34     26.96 o
   9  11   7       88.24       48.10     19.59 o
  11  11   7      117.64      102.64     17.67 o
  13  11   7       10.79      -27.87     29.55 o
 -16  12   7        3.06        8.16     19.62 o
 -14  12   7       21.77       53.94     17.82 o
 -12  12   7       17.10       12.40     16.68 o
 -10  12   7       45.21       63.73     31.28 o
  -8  12   7        1.07       29.49     16.47 o
  -6  12   7      171.67      184.08     20.82 o
  -4  12   7      152.53      169.65     19.94 o
  -2  12   7      484.83      482.51     24.29 o
   0  12   7      112.34      131.21     19.22 o
   2  12   7      433.27      422.14     27.63 o
   4  12   7       98.37      121.24     19.06 o
   6  12   7       37.15        0.41     18.39 o
   8  12   7       11.86        7.10     19.28 o
  10  12   7       99.35       58.03     48.41 o
 -11  13   7      167.56      148.97     19.23 o
  -9  13   7        3.96        8.74     17.69 o
  -7  13   7      370.73      392.09     24.57 o
  -5  13   7       34.83       16.74     26.77 o
  -3  13   7      419.57      438.83     24.42 o
  -1  13   7       10.73       23.95     19.11 o
   1  13   7      308.13      305.09     27.07 o
   3  13   7       14.94      -16.94     21.87 o
   5  13   7        4.60       31.37     21.49 o
 -30   0   8       10.55       50.66     35.10 o
 -28   0   8        0.02      -15.91     25.08 o
 -26   0   8       75.37       73.24     23.61 o
 -24   0   8       19.69        0.52     20.26 o
 -22   0   8      421.14      318.47     23.33 o
 -20   0   8        0.45      -11.16     15.39 o
 -18   0   8       83.98       66.56     13.43 o
 -16   0   8       61.55       49.47     15.55 o
 -14   0   8     2564.97     2630.62    165.17 o
 -12   0   8       95.67       54.51     14.20 o
 -10   0   8       23.10        5.86     17.90 o
  -8   0   8        3.24        3.79     12.90 o
  -6   0   8     1170.96     1286.44     38.03 o
  -4   0   8      202.95      178.61      9.86 o
  -2   0   8       31.24       42.57     22.94 o
   0   0   8     3256.30     3043.63     77.32 o
   2   0   8       55.67       66.92     12.44 o
   4   0   8     2553.14     2734.66     65.96 o
   6   0   8     1150.28     1250.09     37.17 o
   8   0   8      306.89      329.99     37.08 o
  10   0   8      460.33      477.25     41.20 o
  12   0   8      293.19      335.67     22.60 o
  14   0   8      110.46       69.16     20.29 o
  16   0   8        9.14      -12.64     20.81 o
  18   0   8      166.46      164.33     24.28 o
  20   0   8     1039.92     1042.53     41.22 o
  22   0   8       23.74      -24.21     34.38 o
  24   0   8      287.97      329.30     42.56 o
 -31   1   8        5.34      -30.52     34.83 o
 -29   1   8        7.19       26.13     20.73 o
 -27   1   8      104.55       62.03     19.43 o
 -25   1   8        1.85      -21.97     16.78 o
 -23   1   8        3.10       10.38     14.88 o
 -21   1   8       51.88       53.80     12.38 o
 -19   1   8      224.66      190.90     12.04 o
 -17   1   8        3.32        7.04      8.08 o
 -15   1   8       88.85      105.53     13.61 o
 -13   1   8       15.79       20.27     10.72 o
 -11   1   8      728.16      784.51     19.90 o
  -9   1   8        2.22        5.17      9.15 o
  -7   1   8      166.64      206.36     16.05 o
  -5   1   8      572.73      533.48     15.30 o
  -3   1   8       60.82       87.05     10.47 o
  -1   1   8      833.60      794.10     18.25 o
   1   1   8      186.19      193.89     10.44 o
   3   1   8        9.50        4.17      8.53 o
   5   1   8     2175.82     2064.78     37.68 o
   7   1   8      965.84      949.32     22.69 o
   9   1   8      114.15      128.82     12.29 o
  11   1   8      479.00      556.64     27.00 o
  13   1   8      199.04      206.96     15.36 o
  15   1   8       26.08       24.93     14.67 o
  17   1   8      151.23      156.63     16.84 o
  19   1   8       78.31       63.60     17.01 o
  21   1   8      273.99      328.98     20.93 o
  23   1   8        2.31       37.58     24.79 o
 -30   2   8        8.49       -0.06     22.38 o
 -28   2   8       19.14        0.30     20.37 o
 -26   2   8        0.00      -35.46     19.33 o
 -24   2   8        0.40      -27.55     16.50 o
 -22   2   8        0.87      -27.91     13.96 o
 -20   2   8        9.26       16.70     11.52 o
 -18   2   8       87.05       79.27     10.12 o
 -16   2   8       59.57       53.00      8.33 o
 -14   2   8        7.34        8.08     10.77 o
 -12   2   8      142.40      190.14     12.09 o
 -10   2   8       87.63       74.25      9.96 o
  -8   2   8       62.06       51.38      9.31 o
  -6   2   8       49.63       40.47      7.03 o
  -4   2   8       36.50       23.07      8.46 o
  -2   2   8      373.42      338.38     12.20 o
   0   2   8        7.54       -6.37      9.75 o
   2   2   8       27.28       43.94      8.99 o
   4   2   8       59.58       78.29      9.88 o
   6   2   8       90.79       86.83     10.46 o
   8   2   8      712.03      613.98     18.78 o
  10   2   8       86.42       56.72     12.25 o
  12   2   8       66.07       86.98     15.21 o
  14   2   8       16.14        3.91     13.49 o
  16   2   8      222.71      197.65     19.32 o
  18   2   8      282.18      271.04     18.83 o
  20   2   8        0.15        2.69     16.87 o
  22   2   8       85.20       91.24     24.90 o
 -29   3   8       25.52       14.62     21.87 o
 -27   3   8        9.26       -1.20     19.39 o
 -25   3   8       22.16       53.32     36.45 o
 -23   3   8      101.80       96.75     19.20 o
 -21   3   8       47.81       80.15     13.54 o
 -19   3   8      174.39      166.33     20.05 o
 -17   3   8       20.33       22.24     11.21 o
 -15   3   8      424.28      482.96     22.57 o
 -13   3   8       34.14       32.50      8.85 o
 -11   3   8     1496.32     1673.61     30.12 o
  -9   3   8      606.68      598.60     15.94 o
  -7   3   8     3163.39     3450.95     56.30 o
  -5   3   8     1626.49     1574.11     29.93 o
  -3   3   8     1839.04     1963.42     35.64 o
  -1   3   8     3108.66     3029.42     51.72 o
   1   3   8       63.19       75.94     13.07 o
   3   3   8     4488.43     4606.67     74.48 o
   5   3   8      152.38      150.94     11.27 o
   7   3   8     1383.65     1335.03     28.56 o
   9   3   8      220.23      217.30     20.21 o
  11   3   8     5795.87     5600.97     91.73 o
  13   3   8      824.11      839.38     23.91 o
  15   3   8      507.54      474.47     24.70 o
  17   3   8      594.26      597.35     22.36 o
  19   3   8      697.09      650.71     23.88 o
  21   3   8      503.66      522.93     30.65 o
  23   3   8      400.88      381.35     29.38 o
 -28   4   8        6.40      -13.72     20.80 o
 -26   4   8        0.09      -38.92     19.46 o
 -24   4   8        0.16        7.94     17.76 o
 -22   4   8       58.35       95.41     15.45 o
 -20   4   8      170.47      149.61     14.30 o
 -18   4   8       65.76       49.96     12.01 o
 -16   4   8       45.24       39.92     11.87 o
 -14   4   8      361.23      387.30     19.72 o
 -12   4   8      122.86      172.11     12.11 o
 -10   4   8      242.50      294.98     12.05 o
  -8   4   8       55.10       45.39      9.49 o
  -6   4   8        3.99        5.96      8.21 o
  -4   4   8        6.12        0.77     10.12 o
  -2   4   8     1801.08     1828.34     37.37 o
   0   4   8     1626.95     1529.49     33.63 o
   2   4   8     1061.89      926.93     28.20 o
   4   4   8      945.71      994.87     23.47 o
   6   4   8     1050.56     1030.59     24.71 o
   8   4   8     1555.27     1636.36     32.99 o
  10   4   8       98.06      108.31     13.26 o
  12   4   8      141.92      142.25     14.82 o
  14   4   8      134.94      135.15     15.61 o
  16   4   8       11.80        0.59     15.36 o
  18   4   8       64.25       70.17     16.80 o
  20   4   8      203.70      212.77     19.34 o
  22   4   8      429.00      468.76     41.06 o
 -29   5   8        9.10      -15.50     23.08 o
 -27   5   8        3.27      -14.52     21.57 o
 -25   5   8        1.28       -5.25     18.66 o
 -23   5   8        3.28       10.63     21.50 o
 -21   5   8       39.44       47.92     15.01 o
 -19   5   8        0.34       16.73     19.83 o
 -17   5   8        9.32        6.50     12.19 o
 -15   5   8       29.18       15.39     10.74 o
 -13   5   8        2.29       -4.63     10.45 o
 -11   5   8      122.64      136.64     10.99 o
  -9   5   8       39.91       39.66     13.61 o
  -7   5   8        6.38        9.65      9.13 o
  -5   5   8       27.21       -1.01     13.34 o
  -3   5   8      285.19      271.59     13.98 o
  -1   5   8        2.68       -1.25     10.85 o
   1   5   8     1131.06     1106.47     30.97 o
   3   5   8       11.91        1.07     13.02 o
   5   5   8     1336.41     1297.34     30.88 o
   7   5   8        0.69       -8.70     12.52 o
   9   5   8      166.29      207.79     17.44 o
  11   5   8      324.09      316.26     19.23 o
  13   5   8        0.69       -3.64     13.97 o
  15   5   8      760.17      675.80     22.78 o
  17   5   8      107.12      100.69     17.23 o
  19   5   8      781.30      827.57     28.64 o
  21   5   8       51.04       69.29     24.27 o
 -28   6   8       16.89       40.65     23.64 o
 -26   6   8       15.84       -8.74     32.92 o
 -24   6   8       48.18       61.36     18.06 o
 -22   6   8        5.83       25.02     16.40 o
 -20   6   8       39.15       60.91     15.51 o
 -18   6   8      360.70      357.75     19.26 o
 -16   6   8      124.98       87.10     14.03 o
 -14   6   8      207.00      229.57     13.80 o
 -12   6   8       17.07       34.78     11.67 o
 -10   6   8      208.95      258.57     12.83 o
  -8   6   8        1.36       12.62      9.96 o
  -6   6   8      341.77      351.38     17.64 o
  -4   6   8       25.75       32.61     11.71 o
  -2   6   8      234.73      280.23     16.01 o
   0   6   8        0.49        2.54     12.13 o
   2   6   8      229.70      184.85     16.36 o
   4   6   8      341.34      370.37     22.61 o
   6   6   8      227.46      209.62     15.29 o
   8   6   8      360.38      343.04     18.07 o
  10   6   8      268.69      230.56     17.46 o
  12   6   8      203.15      186.50     18.05 o
  14   6   8      827.42      750.67     26.37 o
  16   6   8       26.35       37.42     18.52 o
  18   6   8        1.60       19.87     18.96 o
  20   6   8       74.08      103.56     28.00 o
 -25   7   8       10.47       -6.11     19.02 o
 -23   7   8       64.08       52.22     18.14 o
 -21   7   8        0.86        8.85     16.61 o
 -19   7   8       12.17       26.50     15.50 o
 -17   7   8       98.15       99.46     16.32 o
 -15   7   8        7.46       20.26     13.55 o
 -13   7   8      371.53      375.90     17.35 o
 -11   7   8       60.91       53.30     11.56 o
  -9   7   8       14.05        9.39     15.40 o
  -7   7   8      839.21      871.18     22.88 o
  -5   7   8      148.04      125.33     15.39 o
  -3   7   8        3.62        3.34     12.79 o
  -1   7   8        9.07        4.36     13.27 o
   1   7   8      929.22      963.36     40.35 o
   3   7   8      911.61      995.00     38.01 o
   5   7   8      868.31      902.44     30.38 o
   7   7   8      452.11      479.36     19.95 o
   9   7   8      474.93      458.83     20.24 o
  11   7   8     1318.73     1308.36     45.88 o
  13   7   8       57.73       75.22     21.23 o
  15   7   8        0.70      -13.84     24.10 o
  17   7   8      127.79      144.87     25.55 o
  19   7   8       14.56       -7.69     27.79 o
 -24   8   8        6.55       -7.75     19.90 o
 -22   8   8        0.15       18.99     18.47 o
 -20   8   8       54.29       44.73     17.66 o
 -18   8   8       46.53       61.29     16.58 o
 -16   8   8        2.58        3.92     15.31 o
 -14   8   8       34.94       41.06     14.74 o
 -12   8   8       72.85       80.94     13.67 o
 -10   8   8       17.69        9.26     12.25 o
  -8   8   8        1.26       -4.81     12.30 o
  -6   8   8       21.41       11.90     13.61 o
  -4   8   8       66.42       46.81     16.42 o
  -2   8   8      175.07      188.90     16.29 o
   0   8   8      170.04      169.50     15.55 o
   2   8   8      705.92      737.59     27.75 o
   4   8   8      184.63      178.58     18.51 o
   6   8   8      413.40      438.84     23.05 o
   8   8   8      243.72      277.76     18.47 o
  10   8   8        7.50      -10.68     16.71 o
  12   8   8      102.48       97.82     20.74 o
  14   8   8       80.80       66.36     18.92 o
  16   8   8       37.25      -18.16     20.09 o
  18   8   8       53.41      107.56     33.42 o
 -23   9   8        0.83       -5.58     19.49 o
 -21   9   8       36.73       31.41     18.49 o
 -19   9   8       80.66      115.39     18.77 o
 -17   9   8        0.49       14.27     16.80 o
 -15   9   8       22.06      -19.00     15.70 o
 -13   9   8       13.39        5.60     14.63 o
 -11   9   8      207.80      247.72     16.46 o
  -9   9   8       77.62       63.50     13.35 o
  -7   9   8      784.30      800.02     22.79 o
  -5   9   8      490.72      511.32     21.16 o
  -3   9   8     1226.26     1251.51     38.09 o
  -1   9   8        2.80       24.95     13.90 o
   1   9   8      698.88      659.06     21.12 o
   3   9   8      256.20      261.10     21.03 o
   5   9   8      407.50      400.32     23.64 o
   7   9   8      669.45      678.52     28.14 o
   9   9   8      289.00      319.74     24.99 o
  11   9   8     1328.56     1174.43     47.19 o
  13   9   8      169.88      180.15     20.43 o
  15   9   8      998.77      893.16     30.81 o
 -20  10   8        1.49        7.62     19.01 o
 -18  10   8        0.28       12.12     18.55 o
 -16  10   8       10.96       -9.36     17.65 o
 -14  10   8      150.85      154.77     16.98 o
 -12  10   8      138.64      129.18     16.87 o
 -10  10   8       61.92       37.70     15.53 o
  -8  10   8      110.92      117.17     15.94 o
  -6  10   8       91.96       83.47     16.45 o
  -4  10   8      210.98      177.72     17.24 o
  -2  10   8       15.86       27.15     16.41 o
   0  10   8        0.66        3.28     16.22 o
   2  10   8      210.98      250.38     19.84 o
   4  10   8      420.73      464.55     22.45 o
   6  10   8       96.06       91.67     20.60 o
   8  10   8      140.38      135.33     18.73 o
  10  10   8      243.41      229.22     20.89 o
  12  10   8      439.94      409.13     23.85 o
 -17  11   8      150.65      138.33     20.61 o
 -15  11   8       23.51       63.31     17.77 o
 -13  11   8      109.77      146.24     17.60 o
 -11  11   8       69.21       65.59     17.10 o
  -9  11   8       91.26      102.14     17.41 o
  -7  11   8       45.58       42.52     17.83 o
  -5  11   8       16.93        3.64     19.84 o
  -3  11   8      214.75      224.67     18.32 o
  -1  11   8       59.99       72.35     17.39 o
   1  11   8      185.25      209.82     21.24 o
   3  11   8      119.34      116.35     18.63 o
   5  11   8      706.31      770.96     28.27 o
   7  11   8       85.18       68.92     19.57 o
   9  11   8      246.91      261.90     20.10 o
 -12  12   8       26.58       29.01     17.60 o
 -10  12   8       43.20       54.74     17.53 o
  -8  12   8        1.36       10.50     19.23 o
  -6  12   8       55.84       52.11     20.51 o
  -4  12   8       42.47       27.09     19.55 o
  -2  12   8      259.33      292.62     23.01 o
   0  12   8        9.67       -5.91     20.41 o
   2  12   8      354.90      362.25     27.83 o
   4  12   8       14.11        1.09     20.90 o
   6  12   8       18.66       44.69     20.29 o
 -29   1   9       83.02       70.24     21.53 o
 -27   1   9       20.51        0.20     18.76 o
 -25   1   9       33.28       32.44     17.22 o
 -23   1   9       77.04       68.53     16.47 o
 -21   1   9      210.64      218.63     19.27 o
 -19   1   9       95.52       69.46     11.15 o
 -17   1   9        0.70       11.39     17.40 o
 -15   1   9       97.60       89.50     13.06 o
 -13   1   9      175.62      204.48     12.71 o
 -11   1   9      849.50      839.30     21.92 o
  -9   1   9      531.39      504.19     16.45 o
  -7   1   9     1223.39     1276.95     25.73 o
  -5   1   9      147.64      128.99     10.11 o
  -3   1   9     1331.58     1459.78     26.17 o
  -1   1   9        1.05       -5.93     10.08 o
   1   1   9      539.33      540.38     16.25 o
   3   1   9      928.25      878.01     21.62 o
   5   1   9      291.47      302.24     14.02 o
   7   1   9      539.40      607.59     19.02 o
   9   1   9      341.01      296.97     15.57 o
  11   1   9     1037.55     1020.56     36.16 o
  13   1   9      162.89      165.73     16.56 o
  15   1   9      365.74      330.50     18.87 o
  17   1   9       93.76       59.40     17.49 o
  19   1   9      795.74      772.39     26.44 o
  21   1   9        2.54       -9.68     18.85 o
 -28   2   9        2.79      -25.93     20.25 o
 -26   2   9       12.03        1.98     18.26 o
 -24   2   9        2.82       -6.31     16.45 o
 -22   2   9        0.06      -12.78     14.31 o
 -20   2   9        0.07      -10.52     11.97 o
 -18   2   9       12.06       20.59      9.40 o
 -16   2   9        3.23      -16.49     17.90 o
 -14   2   9        2.05       33.33     17.56 o
 -12   2   9      149.18      128.93     21.05 o
 -10   2   9      125.49      117.12     15.69 o
  -8   2   9      127.82      154.82      8.40 o
  -6   2   9      449.97      468.32     14.96 o
  -4   2   9        4.14       14.61      9.66 o
  -2   2   9     1392.17     1399.52     31.46 o
   0   2   9        8.38        5.40      9.68 o
   2   2   9      194.41      149.24     11.42 o
   4   2   9      620.28      643.97     18.71 o
   6   2   9     1300.53     1317.12     29.02 o
   8   2   9      105.43      117.07     13.36 o
  10   2   9      682.57      700.96     21.65 o
  12   2   9      176.31      192.86     16.03 o
  14   2   9      734.43      818.89     25.02 o
  16   2   9       77.40       67.08     16.68 o
  18   2   9       55.45       36.69     18.27 o
  20   2   9       32.20       53.36     19.10 o
 -27   3   9       11.07       -2.57     19.94 o
 -25   3   9        0.02      -22.83     17.68 o
 -23   3   9        0.41      -22.63     16.21 o
 -21   3   9       34.46       52.16     19.31 o
 -19   3   9       44.22       27.85     14.26 o
 -17   3   9       43.95       47.00     11.25 o
 -15   3   9       62.40       52.66      9.36 o
 -13   3   9       60.54       54.39     12.69 o
 -11   3   9        1.65        1.36      8.37 o
  -9   3   9      255.19      245.79     12.95 o
  -7   3   9       67.59       67.13     12.37 o
  -5   3   9       47.68       48.18     11.34 o
  -3   3   9      108.44      125.95     12.70 o
  -1   3   9        0.43       -0.38     13.10 o
   1   3   9      639.58      574.11     16.79 o
   3   3   9      148.15      139.36     11.83 o
   5   3   9       27.83       20.40     11.34 o
   7   3   9        5.80        0.92     12.01 o
   9   3   9      269.59      297.87     16.30 o
  11   3   9        9.71       27.35     14.33 o
  13   3   9      362.09      344.80     18.60 o
  15   3   9      107.08      116.69     17.42 o
  17   3   9       23.22        5.58     17.26 o
  19   3   9       52.64       52.98     19.21 o
 -26   4   9        0.22       13.02     20.41 o
 -24   4   9       12.84        7.10     18.76 o
 -22   4   9       38.72       33.44     15.21 o
 -20   4   9        9.74       29.14     13.47 o
 -18   4   9       71.83       76.60     12.66 o
 -16   4   9        2.38       12.17     10.53 o
 -14   4   9        1.85        0.32      9.76 o
 -12   4   9       92.53      103.69     10.41 o
 -10   4   9       38.68       42.07     10.30 o
  -8   4   9        0.63       14.35      9.36 o
  -6   4   9       43.13       51.34     11.82 o
  -4   4   9      919.68     1002.00     26.91 o
  -2   4   9        3.06       -0.33     11.90 o
   0   4   9       50.93       45.82     14.24 o
   2   4   9        2.63        5.93     11.75 o
   4   4   9     1077.31     1073.31     27.94 o
   6   4   9      176.26      184.91     15.33 o
   8   4   9       84.22       51.31     14.65 o
  10   4   9      124.32      105.88     17.62 o
  12   4   9      206.11      216.45     16.61 o
  14   4   9       72.00       62.28     17.28 o
  16   4   9      402.70      375.55     20.82 o
  18   4   9       18.47        3.97     17.92 o
 -25   5   9       18.61       -6.64     19.80 o
 -23   5   9        9.86       31.21     16.44 o
 -21   5   9      226.54      227.58     17.31 o
 -19   5   9       16.42       13.39     13.74 o
 -17   5   9       16.37       10.80     12.74 o
 -15   5   9      121.43      102.52     14.91 o
 -13   5   9      339.81      361.91     14.21 o
 -11   5   9      322.47      353.26     14.35 o
  -9   5   9      620.39      751.26     29.01 o
  -7   5   9      649.21      711.50     22.31 o
  -5   5   9     1470.43     1473.47     33.74 o
  -3   5   9      879.57      958.48     26.96 o
  -1   5   9        2.64       16.13     12.52 o
   1   5   9      933.57      948.30     29.92 o
   3   5   9      124.89      149.33     14.12 o
   5   5   9      184.13      202.83     25.13 o
   7   5   9      159.94      160.16     23.72 o
   9   5   9        9.29      -21.63     17.56 o
  11   5   9     1093.39     1119.48     33.20 o
  13   5   9        6.17       -3.21     17.60 o
  15   5   9     1385.58     1383.07     48.19 o
  17   5   9        8.59      -28.75     19.08 o
 -24   6   9        5.70       -1.57     20.91 o
 -22   6   9       16.77       17.27     19.22 o
 -20   6   9        0.95       -1.32     15.41 o
 -18   6   9        0.04       -6.97     14.23 o
 -16   6   9        0.16       15.59     17.48 o
 -14   6   9        0.42       -4.22     13.33 o
 -12   6   9      199.86      178.55     12.92 o
 -10   6   9        9.04       -1.85     11.81 o
  -8   6   9      112.83      119.58     13.30 o
  -6   6   9     1093.40     1235.75     39.28 o
  -4   6   9      208.06      229.83     15.41 o
  -2   6   9      145.24      177.09     17.05 o
   0   6   9       16.09       -0.81     14.83 o
   2   6   9       21.08       20.00     16.02 o
   4   6   9        2.39       -0.72     15.28 o
   6   6   9      643.24      665.27     22.96 o
   8   6   9      310.38      282.08     19.37 o
  10   6   9      147.61      173.71     18.45 o
  12   6   9      345.84      322.64     21.15 o
  14   6   9      240.68      247.50     21.14 o
  16   6   9       43.53       54.02     20.33 o
 -23   7   9        5.84      -14.16     18.29 o
 -21   7   9        5.95        7.13     17.18 o
 -19   7   9        0.04        7.38     16.15 o
 -17   7   9       49.14       47.56     16.20 o
 -15   7   9       26.10       51.24     14.30 o
 -13   7   9      161.22      152.28     13.98 o
 -11   7   9       12.77       29.92     12.51 o
  -9   7   9      171.66      189.72     14.15 o
  -7   7   9      225.10      252.86     16.98 o
  -5   7   9      239.70      248.63     18.42 o
  -3   7   9      742.11      818.72     25.78 o
  -1   7   9      711.93      736.44     30.88 o
   1   7   9      735.23      688.55     27.26 o
   3   7   9        2.82       22.49     17.51 o
   5   7   9     1016.03     1017.04     29.38 o
   7   7   9      258.79      257.72     18.56 o
   9   7   9      813.03      786.69     26.81 o
  11   7   9       71.01       59.38     22.50 o
  13   7   9      570.51      616.49     32.57 o
  15   7   9      431.19      409.02     36.83 o
 -22   8   9       27.71        5.02     18.34 o
 -20   8   9       27.90       24.00     17.85 o
 -18   8   9        8.31       21.41     16.80 o
 -16   8   9       56.76       34.64     16.61 o
 -14   8   9      178.10      159.72     15.79 o
 -12   8   9      156.44      177.22     14.94 o
 -10   8   9        0.21        3.07     13.22 o
  -8   8   9        1.96       13.34     15.31 o
  -6   8   9      107.64       97.80     16.72 o
  -4   8   9       94.52       76.41     16.29 o
  -2   8   9       24.09       45.82     15.31 o
   0   8   9      318.98      308.68     20.63 o
   2   8   9       37.63       32.73     23.71 o
   4   8   9      491.12      507.55     29.51 o
   6   8   9      131.32      152.59     18.02 o
   8   8   9        6.29       10.41     16.48 o
  10   8   9      103.60       96.13     19.04 o
  12   8   9       10.39      -20.18     18.76 o
  14   8   9        5.56        5.75     19.50 o
 -19   9   9       10.87       26.09     18.70 o
 -17   9   9       78.22       65.21     16.53 o
 -15   9   9       14.87        7.62     15.82 o
 -13   9   9       11.44       26.85     15.40 o
 -11   9   9       24.48       17.56     16.59 o
  -9   9   9       39.25       50.46     14.07 o
  -7   9   9        7.76       19.26     16.92 o
  -5   9   9      249.05      255.84     19.26 o
  -3   9   9      210.82      217.46     18.53 o
  -1   9   9       23.01       44.73     16.92 o
   1   9   9       19.73      -10.99     18.73 o
   3   9   9       16.59       29.36     18.57 o
   5   9   9      100.53      139.06     21.47 o
   7   9   9        3.26      -10.31     17.46 o
   9   9   9       71.84       78.21     18.96 o
  11   9   9       95.52      125.41     20.35 o
 -16  10   9       15.41        4.12     16.71 o
 -14  10   9       27.83       13.90     18.33 o
 -12  10   9        2.45       -4.52     16.09 o
 -10  10   9      122.02      120.90     17.05 o
  -8  10   9       75.22       60.56     17.41 o
  -6  10   9        2.52      -14.99     16.85 o
  -4  10   9        1.79      -17.74     17.38 o
  -2  10   9       16.90       38.46     17.70 o
   0  10   9       62.90       79.38     20.53 o
   2  10   9       17.48       39.04     18.59 o
   4  10   9      305.64      315.66     22.56 o
   6  10   9       13.94       -4.14     21.08 o
   8  10   9      274.71      263.62     21.60 o
 -11  11   9        0.23        6.57     17.62 o
  -9  11   9       20.04       21.86     20.48 o
  -7  11   9       67.37      102.84     21.52 o
  -5  11   9       25.75       34.90     18.18 o
  -3  11   9      219.94      248.45     20.88 o
  -1  11   9       22.01       38.46     21.49 o
   1  11   9      134.24      160.60     22.17 o
   3  11   9        6.98      -22.31     20.10 o
 -26   0  10        9.02       18.03     27.05 o
 -24   0  10        2.52      -17.22     24.27 o
 -22   0  10        2.08      -12.58     20.03 o
 -16   0  10      256.77      217.30     24.99 o
 -14   0  10       54.75       56.92     17.69 o
 -12   0  10        0.42       -3.84     16.49 o
 -10   0  10      128.89      188.66     19.03 o
  -8   0  10        2.29       -3.55     10.80 o
  -6   0  10        1.85       -4.32     10.90 o
  -4   0  10      839.71      920.33     31.21 o
  -2   0  10      166.26      169.29     16.73 o
   0   0  10     1259.59     1340.86     39.86 o
   2   0  10      415.86      351.61     21.79 o
   4   0  10     1092.32     1088.75     37.35 o
   6   0  10       42.22        9.05     18.54 o
   8   0  10      672.10      665.51     32.71 o
  10   0  10      645.86      611.46     31.08 o
  12   0  10     1674.60     1608.70     52.67 o
  14   0  10      815.60      772.50     36.27 o
  16   0  10      201.41      227.91     34.06 o
 -25   1  10       18.87        6.88     18.47 o
 -23   1  10        0.43      -11.92     14.73 o
 -21   1  10        0.76      -14.56     12.52 o
 -19   1  10       13.54       -3.30     53.52 o
 -17   1  10       61.53       23.44     22.30 o
 -15   1  10        1.51       21.83     30.20 o
 -13   1  10       48.06       56.42     15.73 o
 -11   1  10      115.23       85.24     15.89 o
  -9   1  10       59.35       74.78     13.66 o
  -7   1  10       39.19       33.41     10.51 o
  -5   1  10       75.44       72.50      9.24 o
  -3   1  10       93.18      107.04     12.61 o
  -1   1  10      229.02      210.20     12.61 o
   1   1  10      312.98      341.07     19.85 o
   3   1  10        9.37       15.92     18.64 o
   5   1  10      222.20      238.12     15.39 o
   7   1  10       14.19        4.95     13.68 o
   9   1  10       33.60       -2.51     14.54 o
  11   1  10      117.05      109.49     15.95 o
  13   1  10        1.92        5.52     16.28 o
  15   1  10      112.92      110.04     18.82 o
  17   1  10        3.11       38.30     18.31 o
 -26   2  10        0.25       -6.97     17.81 o
 -24   2  10        9.12       -0.34     15.88 o
 -22   2  10        0.10      -13.57     15.02 o
 -20   2  10       26.89       39.22     12.45 o
 -18   2  10       65.68       66.91     12.39 o
 -16   2  10       67.90       68.99     17.60 o
 -14   2  10       38.07       48.14     19.86 o
 -12   2  10        0.10      -15.95     23.90 o
 -10   2  10        0.50       10.35     15.18 o
  -8   2  10        0.86        7.18     11.44 o
  -6   2  10      113.19      122.82     13.09 o
  -4   2  10       61.27       65.40     13.89 o
  -2   2  10       33.53       21.09     11.54 o
   0   2  10      112.06      109.39     11.84 o
   2   2  10       20.20       28.21     11.59 o
   4   2  10       12.68       14.84     12.10 o
   6   2  10       21.05       -9.12     13.03 o
   8   2  10       72.17       61.85     14.73 o
  10   2  10       45.80       30.80     15.20 o
  12   2  10       16.31       25.69     16.38 o
  14   2  10      152.78      124.88     18.59 o
  16   2  10      254.83      307.40     20.94 o
 -25   3  10        6.79      -17.29     17.66 o
 -23   3  10       10.69       16.17     18.75 o
 -21   3  10       42.47       41.72     14.14 o
 -19   3  10       28.53       34.60     11.37 o
 -17   3  10      189.60      193.44     11.47 o
 -15   3  10      156.13      158.60     10.67 o
 -13   3  10      436.46      472.23     15.72 o
 -11   3  10      237.12      235.85     11.84 o
  -9   3  10      592.51      685.07     27.00 o
  -7   3  10      367.27      311.63     15.48 o
  -5   3  10       22.24       14.36     12.68 o
  -3   3  10      333.42      352.37     19.21 o
  -1   3  10       51.42       88.71     13.08 o
   1   3  10      182.69      212.36     15.06 o
   3   3  10      115.04       62.68     14.27 o
   5   3  10     1479.87     1543.64     36.71 o
   7   3  10       57.03       65.04     15.82 o
   9   3  10      148.64      154.45     16.22 o
  11   3  10      211.49      193.83     17.14 o
  13   3  10      310.65      347.10     20.30 o
  15   3  10        8.56       -8.57     17.26 o
 -24   4  10        1.16      -11.53     17.71 o
 -22   4  10        3.08       15.59     16.18 o
 -20   4  10        0.78      -20.99     13.43 o
 -18   4  10       16.00        2.19     11.38 o
 -16   4  10       71.93       71.05     11.15 o
 -14   4  10        2.55      -10.20     10.47 o
 -12   4  10       38.47       40.22     10.38 o
 -10   4  10       37.35       30.12     10.97 o
  -8   4  10       94.33       98.95     13.17 o
  -6   4  10      384.89      352.02     17.15 o
  -4   4  10      169.37      171.02     22.35 o
  -2   4  10        5.74        7.69     14.96 o
   0   4  10      191.13      210.99     14.96 o
   2   4  10      271.66      273.22     16.11 o
   4   4  10       68.78       51.60     14.55 o
   6   4  10        7.22       17.28     14.74 o
   8   4  10      275.34      337.30     20.11 o
  10   4  10        8.38       -4.24     17.00 o
  12   4  10       26.34       35.80     18.07 o
  14   4  10       25.42       31.44     18.92 o
  16   4  10       58.73       47.40     20.09 o
 -23   5  10        2.15        1.34     16.94 o
 -21   5  10        3.76        1.40     15.56 o
 -19   5  10        0.16      -12.32     14.17 o
 -17   5  10       10.07       13.51     14.00 o
 -15   5  10        2.11       11.49     13.95 o
 -13   5  10       26.71       19.47     14.46 o
 -11   5  10        5.50       -8.39     11.31 o
  -9   5  10       28.62       15.79     15.28 o
  -7   5  10       71.89       84.81     15.88 o
  -5   5  10      272.12      261.36     16.34 o
  -3   5  10        8.52       25.42     14.37 o
  -1   5  10      299.65      322.73     32.19 o
   1   5  10        5.82       10.14     14.52 o
   3   5  10      135.37      174.31     15.82 o
   5   5  10       49.15       42.63     15.95 o
   7   5  10       80.50       64.51     16.60 o
   9   5  10      670.52      614.73     24.14 o
  11   5  10      106.32      175.57     24.44 o
  13   5  10      173.67      164.56     20.11 o
 -22   6  10        4.81       14.53     17.68 o
 -20   6  10       25.42       33.91     16.37 o
 -18   6  10       43.82       20.55     15.24 o
 -16   6  10        0.27      -17.90     12.47 o
 -14   6  10       66.77       93.29     13.42 o
 -12   6  10       96.07      100.25     13.48 o
 -10   6  10      395.74      460.69     17.55 o
  -8   6  10      467.60      498.98     24.62 o
  -6   6  10      237.77      252.12     18.63 o
  -4   6  10       13.05       17.39     14.60 o
  -2   6  10      207.95      198.44     17.14 o
   0   6  10      672.63      710.24     31.97 o
   2   6  10      132.16      140.70     19.83 o
   4   6  10      521.91      528.23     21.49 o
   6   6  10      220.45      220.80     18.24 o
   8   6  10     1346.85     1326.36     49.08 o
  10   6  10       13.58       -4.81     18.04 o
  12   6  10       67.88       28.10     19.58 o
 -19   7  10       37.34       41.39     22.00 o
 -17   7  10        3.94       25.93     15.44 o
 -15   7  10       23.81       -8.23     14.74 o
 -13   7  10      136.84      158.76     16.71 o
 -11   7  10        3.08        7.80     13.62 o
  -9   7  10        0.63       -4.06     15.63 o
  -7   7  10       20.49       32.61     15.92 o
  -5   7  10       45.98       50.84     17.63 o
  -3   7  10       64.43       68.56     18.64 o
  -1   7  10      181.86      187.09     19.68 o
   1   7  10       67.03       92.00     21.33 o
   3   7  10       34.33       53.78     16.53 o
   5   7  10      662.63      694.48     25.16 o
   7   7  10       17.90       22.22     21.07 o
   9   7  10       41.00       13.21     18.44 o
  11   7  10       77.69       77.59     20.02 o
 -18   8  10        1.53       -0.62     16.10 o
 -16   8  10        6.08        4.17     16.13 o
 -14   8  10       17.50       45.62     15.80 o
 -12   8  10       15.83       37.33     14.84 o
 -10   8  10       32.13       35.11     16.83 o
  -8   8  10        6.75      -17.35     16.36 o
  -6   8  10       52.45       69.45     17.22 o
  -4   8  10       32.36       48.08     19.80 o
  -2   8  10      141.08      156.80     20.45 o
   0   8  10        1.47       -3.58     19.13 o
   2   8  10      203.68      203.99     21.74 o
   4   8  10        3.38      -14.54     16.95 o
   6   8  10        5.31        6.78     17.65 o
   8   8  10        1.75       -5.15     18.67 o
 -13   9  10      153.47      151.38     17.74 o
 -11   9  10      120.90      138.34     19.19 o
  -9   9  10      126.35      170.46     19.19 o
  -7   9  10        0.83       -0.69     17.59 o
  -5   9  10      144.74      120.12     18.80 o
  -3   9  10        8.27       12.97     17.67 o
  -1   9  10       81.98       78.65     20.98 o
   1   9  10      209.98      252.50     23.52 o
   3   9  10      164.67      151.56     22.84 o
   5   9  10      210.26      221.07     30.64 o
  -8  10  10        1.05       20.10     18.57 o
  -6  10  10        2.71        4.21     18.65 o
  -4  10  10       15.88       18.16     19.05 o
  -2  10  10       31.01       58.09     21.99 o
   0  10  10       26.58       41.37     21.81 o
 -17   1  11       56.08       37.87     24.26 o
 -15   1  11       67.25       52.04     20.13 o
 -13   1  11       46.34       51.68     19.76 o
 -11   1  11        3.07       19.67     16.89 o
  -9   1  11        1.82        6.20      9.29 o
  -7   1  11       61.55       80.10     10.79 o
  -5   1  11       23.73       15.45     12.37 o
  -3   1  11       45.28       49.14     13.48 o
  -1   1  11        2.02       -8.48     12.30 o
   1   1  11        2.28       -2.83     12.65 o
   3   1  11       10.89      -16.91     13.66 o
   5   1  11        0.50        6.23     16.60 o
   7   1  11      243.95      291.50     22.32 o
   9   1  11        2.38       -4.44     16.46 o
  11   1  11        1.92      -33.79     16.90 o
  13   1  11       81.30       81.49     18.40 o
 -22   2  11        8.01        7.64     23.57 o
 -20   2  11       25.16       -7.67     25.95 o
 -18   2  11       39.25       39.94     33.86 o
 -16   2  11       11.14        5.58     18.56 o
 -14   2  11       36.52       29.24     21.07 o
 -12   2  11        8.41       -4.80     19.06 o
 -10   2  11        0.63        6.14     12.43 o
  -8   2  11       23.18       32.27     12.94 o
  -6   2  11      183.31      221.28     15.00 o
  -4   2  11      299.84      224.87     14.68 o
  -2   2  11      713.60      848.59     35.95 o
   0   2  11      484.98      433.21     18.91 o
   2   2  11       49.28       57.73     15.30 o
   4   2  11      556.60      521.66     21.65 o
   6   2  11      225.53      190.32     18.85 o
   8   2  11      540.23      608.11     24.39 o
  10   2  11       16.27       37.70     17.28 o
  12   2  11      166.99      179.14     19.24 o
 -21   3  11       10.25        1.70     13.38 o
 -19   3  11        6.15       -7.26     11.28 o
 -17   3  11        1.63        7.81     10.35 o
 -15   3  11        7.37       -7.16     10.07 o
 -13   3  11       29.44       31.90     12.83 o
 -11   3  11       11.29       18.66     13.61 o
  -9   3  11        0.55       17.49     14.94 o
  -7   3  11        9.46       45.10     13.65 o
  -5   3  11       97.07      106.40     14.85 o
  -3   3  11       23.72       19.47     13.06 o
  -1   3  11        1.09       -4.47     13.71 o
   1   3  11        8.44        1.27     15.13 o
   3   3  11      128.78      118.24     16.00 o
   5   3  11       68.92       86.40     17.17 o
   7   3  11       17.88       -1.60     18.85 o
   9   3  11      132.46      139.98     19.37 o
  11   3  11       16.88       35.52     19.17 o
 -20   4  11        7.48       -5.80     13.02 o
 -18   4  11       67.00       79.42     20.45 o
 -16   4  11       92.74      101.43     13.82 o
 -14   4  11       34.65       25.64     11.64 o
 -12   4  11       72.95       45.31     15.42 o
 -10   4  11      390.57      408.68     29.23 o
  -8   4  11       44.62       53.99     15.68 o
  -6   4  11       12.16       18.49     14.63 o
  -4   4  11      265.02      291.40     20.03 o
  -2   4  11      837.75      860.48     35.77 o
   0   4  11      262.33      274.65     17.11 o
   2   4  11      289.93      263.25     17.84 o
   4   4  11      357.86      366.89     19.66 o
   6   4  11      341.07      340.37     20.67 o
   8   4  11       11.92       14.96     18.15 o
  10   4  11       24.67       30.16     25.07 o
 -19   5  11       29.69       25.38     15.59 o
 -17   5  11        4.08       -7.25     12.70 o
 -15   5  11      145.44      163.35     13.82 o
 -13   5  11      106.87      101.10     16.69 o
 -11   5  11      282.16      243.30     19.28 o
  -9   5  11        0.74      -12.36     16.48 o
  -7   5  11       51.20       90.07     25.22 o
  -5   5  11       83.90       66.19     15.98 o
  -3   5  11        1.68       17.20     17.67 o
  -1   5  11        0.59       25.80     14.53 o
   1   5  11       26.77       38.72     17.23 o
   3   5  11        1.99       -8.48     15.83 o
   5   5  11      113.66      147.28     18.70 o
   7   5  11        1.19      -27.74     17.51 o
   9   5  11      146.90      162.34     21.97 o
 -16   6  11        1.97        1.03     13.61 o
 -14   6  11      115.79      128.98     14.85 o
 -12   6  11      145.65      136.33     17.49 o
 -10   6  11       21.82       21.42     16.10 o
  -8   6  11       42.90       78.89     17.88 o
  -6   6  11       13.48       14.80     18.21 o
  -4   6  11        0.78        4.60     18.06 o
  -2   6  11       31.84       28.08     18.73 o
   0   6  11       58.70       52.47     16.09 o
   2   6  11      132.27      125.90     17.35 o
   4   6  11        2.83       15.75     17.09 o
   6   6  11       41.23       36.52     18.71 o
 -13   7  11        5.22       -1.30     16.97 o
 -11   7  11       29.57       35.48     17.76 o
  -9   7  11       63.60       75.92     18.33 o
  -7   7  11       32.11       26.83     17.32 o
  -5   7  11        7.68       12.14     18.81 o
  -3   7  11        2.90      -16.68     21.65 o
  -1   7  11       96.85       88.09     20.24 o
   1   7  11        2.56       11.17     17.11 o
   3   7  11       72.14       71.21     17.85 o
   5   7  11        9.08       12.29     17.94 o
 -10   8  11       37.16       68.25     18.61 o
  -8   8  11        9.88       14.50     18.28 o
  -6   8  11      122.07      105.38     18.98 o
  -4   8  11       41.85       50.83     18.62 o
  -2   8  11      359.97      423.57     46.24 o
   0   8  11       91.05      117.82     24.98 o
 -12   0  12       44.53       40.79     41.35 o
 -10   0  12      330.78      313.09     22.16 o
  -8   0  12      160.80      110.00     20.53 o
  -6   0  12      271.78      274.62     66.24 o
  -4   0  12      256.09      266.58     27.03 o
  -2   0  12      236.47      272.85     29.19 o
   0   0  12       43.24       18.78     21.20 o
   2   0  12      323.19      327.37     35.91 o
   4   0  12      503.64      509.79     52.61 o
   6   0  12      670.44      721.46     82.61 o
 -13   1  12        5.93       48.24     39.68 o
 -11   1  12       39.18       25.36     27.97 o
  -9   1  12       81.40      110.50     14.16 o
  -7   1  12       36.97       38.51     13.35 o
  -5   1  12       17.66       -0.77     14.10 o
  -3   1  12       14.48       18.84     15.14 o
  -1   1  12        2.26       -3.51     15.56 o
   1   1  12       17.14       11.81     15.75 o
   3   1  12       19.77       29.52     17.57 o
   5   1  12       18.68        4.65     17.82 o
 -16   2  12        0.08       22.32     19.90 o
 -14   2  12        1.18       16.57     21.79 o
 -12   2  12       29.74       26.99     13.34 o
 -10   2  12       19.64       25.25     11.12 o
  -8   2  12       26.22       43.92     13.24 o
  -6   2  12       37.70       41.66     20.59 o
  -4   2  12        2.05       17.77     14.22 o
  -2   2  12       16.81       25.46     19.30 o
   0   2  12       19.97       21.95     16.15 o
   2   2  12        9.52        8.56     16.54 o
   4   2  12        6.04       16.90     17.96 o
   6   2  12       15.31        8.94     21.10 o
 -15   3  12       10.24        8.24     13.62 o
 -13   3  12        3.43        3.43     18.25 o
 -11   3  12       49.17       42.89     15.25 o
  -9   3  12       43.43       37.97     15.84 o
  -7   3  12      154.28      170.76     15.13 o
  -5   3  12       47.55       68.97     16.36 o
  -3   3  12       29.00       41.71     14.95 o
  -1   3  12        0.38       -0.55     17.70 o
   1   3  12       95.71      106.56     17.41 o
   3   3  12       14.31        9.71     17.13 o
   5   3  12       13.15      -16.09     17.71 o
 -12   4  12       59.03       55.35     15.42 o
 -10   4  12       11.25       32.03     15.92 o
  -8   4  12       22.45       25.59     16.76 o
  -6   4  12        7.53       22.07     26.17 o
  -4   4  12       28.86       32.25     15.02 o
  -2   4  12        9.03        8.18     15.09 o
   0   4  12       26.09       22.42     15.98 o
   2   4  12      190.09      223.93     18.99 o
  -9   5  12        1.26        9.80     17.65 o
  -7   5  12       16.42       12.40     17.36 o
  -5   5  12        2.02       15.28     20.87 o
  -3   5  12        1.37      -10.28     20.21 o
  -1   5  12        0.73       -5.37     16.34 o
 
